# Supplementary material for: Whole-genome and Epigenomic Landscapes of Malignant Gastrointestinal Stromal Tumors Harboring KIT Exon 11 557–558 Deletion Mutations
Source: Cancer Res Commun. 2023 Apr 24;3(4):684–96. doi: 10.1158/2767-9764.CRC-22-0364 (PMC10124575; doi:10.1158/2767-9764.CRC-22-0364)
Supplement: Supplementary Table S1 — Genes for expression signatures. [file crc-22-0364-s13.xlsx]

## Sheet: Supplementary Table S1
Supplementary Table S1. Genes for expression signatures
Gene	Probe	Signature
ACTL6A	A_23_P69249	CIN
ELAVL1	A_23_P388681	CIN
MAD2L1	A_23_P92441	CIN
NEK2	A_23_P35219	CIN
OIP5	A_23_P379614	CIN
ALDOA	A_23_P88963	Hypoxia
ANGPTL4	A_33_P3295358	Hypoxia
ANLN	A_23_P356684	Hypoxia
BNC1	A_23_P22134	Hypoxia
C20orf20	A_23_P17307	Hypoxia
CA9	A_23_P157793	Hypoxia
CDKN3	A_23_P48669	Hypoxia
COL4A6	A_23_P217379	Hypoxia
DCBLD1	A_23_P409462	Hypoxia
ENO1	A_23_P137391	Hypoxia
FAM83B	A_24_P66780	Hypoxia
FOSL1	A_23_P161624	Hypoxia
GNAI1	A_23_P122976	Hypoxia
HILPDA	A_23_P20022	Hypoxia
KCTD11	A_23_P354027	Hypoxia
KRT17	A_23_P96158	Hypoxia
LDHA	A_23_P47565	Hypoxia
MRPS17	A_23_P258321	Hypoxia
P4HA1	A_33_P3214481	Hypoxia
PGAM1	A_32_P45738	Hypoxia
PGK1	A_23_P125829	Hypoxia
SDC1	A_23_P16944	Hypoxia
SLC16A1	A_33_P3282434	Hypoxia
SLC2A1	A_23_P571	Hypoxia
TPI1	A_32_P95739	Hypoxia
VEGFA	A_23_P70398	Hypoxia
CDC20	A_23_P149200	TP53 inactivation
PLK1	A_23_P118174	TP53 inactivation
CENPA	A_24_P413884	TP53 inactivation
KIF2C	A_23_P34788	TP53 inactivation
