# Supplementary material for: Whole-genome and Epigenomic Landscapes of Malignant Gastrointestinal Stromal Tumors Harboring KIT Exon 11 557–558 Deletion Mutations
Source: Cancer Res Commun. 2023 Apr 24;3(4):684–96. doi: 10.1158/2767-9764.CRC-22-0364 (PMC10124575; doi:10.1158/2767-9764.CRC-22-0364)
Supplement: Supplementary Table S2 — Summary of WGS, methylation and expression data. [file crc-22-0364-s14.xlsx]

## Sheet: Supplementary Table S2
Supplementary Table S2. Summary of WGS, methylation and expression data.
Case #	Tumor coverage	Normal coverage	Tumor content	Overall ploidy	# SNVs	# Indels	# Insertions (from Indels)	# Deletions (from Indels)	TMB (mutations/Mb)	Total # SVs	# Inter-chromosomal translocations (from SVs)	# Deletions (from SVs)	# Duplications (from SVs)	# Insertions (from SVs)	# Inversions (from SVs)	HRD score	LOH (for HRD)	TAI (for HRD)	LST (for HRD)	SBS1 proportion	SBS5 proportion	SBS8 proportion	SBS12 proportion	SBS25 proportion	SBS26 proportion	SBS30 proportion	SBS40 proportion	SBS89 proportion	SBS_others proportion	ID1 proportion	ID2 proportion	ID3 proportion	ID4 proportion	ID5 proportion	ID8 proportion	ID9 proportion	ID10 proportion	ID12 proportion	ID_others proportion	1p CN	1q CN	2p CN	2q CN	3p CN	3q CN	4p CN	4q CN	5p CN	5q CN
1	134.3	37.9	0.76	3.17505	3626	1206	556	650	1.7254	177	28	46	28	16	59	38	16	13	9	8.67121	24.9221	8.93963	0	0	3.75765	6.66054	23.1927	4.25853	19.5976	0.477126	0.522874	0	0	0	0	0	0	0	0	3.00613	3.07211	2.98002	3.19604	2.44893	2.34759	3.91076	3.5963	4.74005	3.13984
2	134.06	41.3	0.8	1.83142	4028	649	370	279	1.67614	120	33	30	14	5	38	28	13	6	9	9.30462	14.3947	6.18956	7.12482	0	0	6.0013	36.4222	13.8265	6.73635	0.493202	0.149454	0	0	0.225482	0.131861	0	0	0	0	2.00487	1.93385	1.99231	2.3745	1.99837	1.99932	1.97075	1.99988	1.96826	2.15134
3	124.65	35.15	0.96	1.83917	3357	1244	761	483	1.6405	119	15	21	41	13	29	27	16	4	7	7.25539	22.2635	5.47868	0	0	10.1092	6.48671	27.3385	5.46769	15.6004	0.713461	0.286539	0	0	0	0	0	0	0	0	1.77624	2.04923	2.01446	1.90345	1.2679	1.18744	2.00323	1.70767	1.9894	2.00517
4	130.75	37.71	0.95	1.90831	3401	863	515	348	1.52871	73	22	13	18	11	9	12	5	3	4	10.1923	47.6821	0	0	7.74063	0	0	27.9634	0	6.42165	0.63374	0.190087	0	0	0	0.176173	0	0	0	0	2.02297	2.03526	2.00527	2	2	1.31368	2.00552	2.02982	1.98951	1.99789
5	124.25	29.73	0.9	1.84159	4597	622	317	305	1.87235	67	12	33	7	11	4	15	8	6	1	6.19929	0	0	0	0	0	0	72.8359	13.7373	7.22752	0.374278	0.144906	0	0	0	0.194915	0.149071	0.13683	0	0	1.05023	2.78841	2.00658	1.98852	1.96382	1.99435	2.00481	2	1.98644	2
6	129.87	32.12	0.93	1.92934	3211	1033	718	315	1.52194	66	19	30	3	9	5	16	8	5	3	12.4573	0	0	0	0	10.2599	7.73121	42.7259	17.4439	9.38184	0.849173	0.150827	0	0	0	0	0	0	0	0	1.05401	1.97856	1.97769	1.98223	1.96402	1.99913	1.96116	2.92982	1.98763	1.98349
7	138.91	32.34	0.86	1.70026	3648	655	356	299	1.53848	53	2	32	7	8	4	18	15	2	1	5.03935	47.3727	14.8594	0	0	0	0	26.4852	0	6.24331	0.514331	0.136895	0	0	0	0.19278	0.155994	0	0	0	1.05741	1.98771	1.99039	1.98244	1.96269	1.9697	1.96744	1.99691	1.98938	1.9888
8	131.69	37.83	0.99	1.93235	4286	1573	855	718	2.10735	51	9	12	1	24	5	25	13	6	6	13.2829	0	17.6728	0	0	5.27281	7.22077	26.168	7.57061	22.8121	0.63003	0.36997	0	0	0	0	0	0	0	0	1.05526	1.84121	2.05971	1.99981	1.9639	1.98104	1.97226	2.05436	2	1.99597
9	126.27	36.42	0.97	1.95463	3192	788	443	345	1.4207	36	2	20	3	6	5	17	12	3	2	8.53775	43.3825	0	0	0	0	5.08344	25.2579	10.752	6.98633	0.566306	0.247322	0	0	0	0.186372	0	0	0	0	2.01103	2.0172	2.00452	1.9967	2	1.99787	2.97106	2.98293	2	1.99984
10	133.77	38.2	0.97	1.86869	2277	971	702	269	1.15793	22	0	10	5	2	5	19	10	7	2	8.38174	21.4371	12.1642	0	0	8.37658	5.84937	26.8326	0	16.9585	0.845276	0.154724	0	0	0	0	0	0	0	0	1.88949	1.97309	1.9734	1.99594	1.96398	1.979	1.97706	2.40362	1.98965	1.98283
11	115.7	38.68	0.49	1.75164	2449	579	366	213	1.07934	21	1	2	1	8	9	17	12	4	1	11.7894	60.9417	0	0	0	0	0	27.2688	0	0	0.676801	0.155609	0	0	0	0	0	0.16759	0	0	1.93935	2.0196	1.99699	1.98921	1.00385	1.026	1.97686	1.99208	1.97394	1.98405
12	122.65	45.85	0.92	1.90979	1730	243	101	142	0.703257	11	1	3	0	7	0	6	5	1	0	13.8267	60.9978	0	0	0	0	0	25.1755	0	0	0.23292	0.141275	0.0949818	0	0	0.174423	0.125976	0.138081	0.0923437	0	1.99085	2.0164	2.00485	2.00069	1.96605	1.99787	2.00633	1.99833	2	1.9975
13	134.35	36.09	0.8	1.76775	2598	558	338	220	1.12771	72	17	28	1	15	11	18	11	4	3	7.82337	13.2838	9.7438	0	0	4.52314	0	31.5946	8.97601	24.0552	0.518599	0.0698069	0	0	0.107704	0.134175	0	0.0979242	0.0717903	0	1.05021	2.0073	2.01186	1.99409	1.96388	1.98579	1.96425	1.99709	2	1.9875
14	125.01	31.85	0.98	1.86497	2766	661	339	322	1.22875	60	11	23	10	6	10	10	5	2	3	17.6376	51.1874	0	0	0	0	0	31.175	0	0	0.471222	0.228154	0	0	0	0.159479	0	0	0.141145	0	1.98053	1.99035	2.00593	1.98617	1.99779	1.02399	1.97564	1.99833	1.98953	1.99155
15	130.26	37.43	0.85	2.41624	2045	377	148	229	0.868367	25	2	8	0	5	10	9	4	3	2	11.531	54.0953	0	0	0	0	6.59724	11.5304	8.17276	8.0733	0.141803	0.137466	0	0.0760233	0.123364	0.127882	0.0847107	0.108146	0.079344	0.121262	1.97475	2.01706	2.18226	2.94286	1.96385	1.99974	2.91877	2.96839	3.81986	3.96275
16	150.72	35.47	0.83	2.00458	1611	306	132	174	0.686634	25	8	6	0	11	0	2	1	0	1	16.1207	63.5358	0	0	0	0	0	0	20.3435	0	0.264994	0.175254	0	0.124396	0	0.0970851	0.117163	0.10861	0.112498	0	2.00852	2.00539	2.00396	2	2.00507	2.00161	2.00882	1.99927	1.99833	2
17	122.59	36.83	0.83	1.8739	2911	477	228	249	1.20798	19	2	9	0	7	1	15	10	2	3	6.97026	37.957	10.3161	0	0	0	7.46417	25.9214	11.3711	0	0.292503	0.132663	0.125968	0	0	0.215149	0	0.133985	0.0997314	0	1.05483	2.82857	1.99071	1.98746	1.96389	1.99786	1.97672	1.99965	2	1.99492
18	134.57	32.15	0.65	1.88161	1601	291	128	163	0.67433	6	0	3	0	3	0	9	7	2	0	11.73	66.4375	0	0	0	0	0	0	21.8325	0	0.138426	0.201562	0	0	0	0.172603	0.0847741	0.218975	0.0934184	0.0902419	1.98728	2.01997	2.00856	2	1.96606	2	2.00802	2	2	1.9962
19	140.3	32.56	0.44	1.90994	2682	386	180	206	1.09331	28	1	15	2	8	2	21	12	6	3	9.29658	0	9.48557	0	0	7.65285	0	49.3971	15.247	8.92087	0.284135	0.109443	0.128493	0	0.167267	0.204623	0	0.106039	0	0	1.0319	2.01921	2.02307	2	1.96852	1.99787	2.94422	2.97828	1.99464	2.01783
20	130	36.03	0.7	1.92378	2767	346	132	214	1.11578	27	1	17	1	6	2	15	6	6	3	6.1087	33.96	0	0	0	0	0	46.5954	13.3359	0	0.183086	0.126229	0.163682	0.075128	0	0.216045	0	0.141416	0.0944138	0	1.05789	2.81475	1.99596	1.97361	1.00394	1.97386	1.97269	1.99156	1.98973	2.66851
21	129.39	37.3	0.94	1.86449	2054	470	195	275	0.899749	22	5	8	1	5	3	18	11	3	4	15.9505	0	0	11.3678	0	0	13.6924	45.6538	13.3355	0	0.298996	0.239	0	0.1124	0	0.129812	0.114247	0.105546	0	0	1.78169	1.98227	2.00347	1.98967	1.98882	1.99787	2.9759	1.99645	2	1.98615
22	136.83	33.27	0.85	1.89303	2512	386	163	223	1.03841	17	3	4	0	10	0	3	1	1	1	7.74263	69.5552	11.778	0	10.9242	0	0	0	0	0	0.27483	0.209732	0	0	0	0.153723	0.183641	0.178074	0	0	2.0074	2.00398	2.00383	2	1.99973	2.00005	2.00641	2	2	1.99935
23	136.11	37.3	0.95	1.98682	2935	495	239	256	1.22895	12	0	2	0	10	0	20	5	14	1	11.0831	34.7178	17.0906	0	0	0	0	37.1085	0	0	0.399522	0.174342	0	0	0.251798	0.174338	0	0	0	0	1.06887	2.02217	2.02152	2.00725	2.00871	2.00362	2.01626	1.99772	2.05144	1.99941
24	128.36	38.25	0.9	1.86236	1389	240	87	153	0.580568	6	0	4	0	2	0	7	5	0	2	12.886	31.9037	0	0	0	5.58737	0	20.7049	16.915	12.0029	0.196602	0.151952	0	0.123909	0	0.147137	0.162155	0.137046	0.0811994	0	1.96394	1.97385	1.97849	1.98051	1.96384	1.99412	1.97051	1.9952	1.99732	1.98887
25	129.9	28.8	0.666667	3.67694	1906	352	120	232	0.809594	51	3	15	8	10	15	13	4	3	6	16.3612	46.9885	0	0	0	0	0	36.6503	0	0	0.129435	0.228016	0	0.0758748	0	0.17443	0.137425	0.157622	0.0971978	0	3.95942	3.45056	3.56976	3.79159	3.80776	3.70617	3.82502	3.90303	3.81638	3.81187
26	120.44	44.7	0.92	1.92287	1524	235	102	133	0.630472	28	2	6	4	6	10	5	3	2	0	13.139	69.25	0	0	0	0	0	0	17.611	0	0.21397	0.10501	0.108353	0	0.158492	0.164278	0	0.0850014	0.0965788	0.0683167	1.92586	1.99644	1.9871	1.99981	1.966	1.95762	1.97478	1.99833	2	1.98511
27	133.95	29.86	0.86	1.96372	1724	310	159	151	0.729269	15	3	1	0	10	1	4	2	1	1	12.5596	66.3942	0	0	0	0	0	21.0462	0	0	0.35866	0.153029	0	0	0.177203	0.166143	0	0.144965	0	0	1.87824	2.0131	2.00593	2	2	2	2.00962	2	2	2
28	123.17	38.99	0.85	1.89513	2304	364	156	208	0.950609	11	2	3	0	6	0	6	4	1	1	13.5931	50.9829	0	0	0	0	0	15.3503	13.0011	7.07252	0.258759	0.159759	0	0	0.125121	0.171818	0.106936	0.177608	0	0	1.96564	2.0167	2.01121	2	1.97245	2.00137	1.97902	2	1.9898	1.98705
29	131.82	33.07	0.92	1.86784	1463	314	123	191	0.633466	10	3	3	0	4	0	13	6	4	3	14.6376	53.2292	0	0	0	0	0	32.1332	0	0	0.184171	0.164509	0	0.089457	0	0.167947	0.0939305	0.169111	0.130875	0	1.95194	1.9849	1.99076	1.98964	1.96605	2.00108	1.97074	2	1.99464	1.98637
30	124.41	42.95	0.88	1.91267	1896	279	103	176	0.779313	7	0	4	0	3	0	10	3	3	4	12.0548	52.4322	17.2149	0	0	0	0	18.2982	0	0	0.114488	0.107845	0	0.155899	0.0950232	0.144649	0.173661	0.126331	0.0821031	0	1.86535	1.97094	1.99154	1.98052	1.96288	1.95501	1.96936	1.99154	1.9646	1.98509
[truncated: 49 more columns]
