# Supplementary material for: Whole-genome and Epigenomic Landscapes of Malignant Gastrointestinal Stromal Tumors Harboring KIT Exon 11 557–558 Deletion Mutations
Source: Cancer Res Commun. 2023 Apr 24;3(4):684–96. doi: 10.1158/2767-9764.CRC-22-0364 (PMC10124575; doi:10.1158/2767-9764.CRC-22-0364)
Supplement: Supplementary Table S3 — Probes for genes with specific expression alterations in malignant GISTs with KIT Δ557–558. [file crc-22-0364-s15.xlsx]

## Sheet: Supplementary Table S3
Supplementary Table S3. Probes for genes with specific expression alterations in malignant GISTs with KIT Δ557–558.
Probe ID	Entrez ID	GeneSymbol	chr	Fold change (FC, Group A vs Groups B-D)	Q-Value	log2FC	-log10(Q-value)
A_23_P140876	21	ABCA3	chr16	0.280818	0.0490284	-1.83229	1.30955
A_33_P3283713	25864	ABHD14A	chr3	0.48253	0.0439546	-1.05131	1.357
A_33_P3386765	25864	ABHD14A	chr3	0.479059	0.0439546	-1.06173	1.357
A_23_P392476	221264	AK9	chr6	0.231337	0.0363618	-2.11193	1.43935
A_23_P25746	84837	ARHGAP5-AS1	chr14	0.42945	0.0364737	-1.21944	1.43802
A_23_P332326	128272	ARHGEF19	chr1	3.23333	0.031128	1.69302	1.50685
A_24_P339416	22901	ARSG	chr17	0.470934	0.0493989	-1.0864	1.30628
A_33_P3403153	114898	C1QTNF2	chr5	0.32388	0.0493989	-1.62647	1.30628
A_23_P123848	153090	DAB2IP	chr9	0.319166	0.0439546	-1.64762	1.357
A_23_P452	4921	DDR2	chr1	0.443135	0.0312874	-1.17418	1.50463
A_33_P3758973	57796	DKFZP761C1711		0.305251	0.0358241	-1.71193	1.44582
A_32_P229618	1740	DLG2	chr11	0.189116	0.0458364	-2.40265	1.33879
A_23_P33583	56171	DNAH7	chr2	0.4277	0.0459703	-1.22533	1.33752
A_23_P146134	78986	DUSP26	chr8	0.116941	0.0439546	-3.09615	1.357
A_33_P3264042	146779	EFCAB3	chr17	2.72545	0.0439546	1.4465	1.357
A_23_P107653	2109	ETFB	chr19	0.485214	0.0469795	-1.04331	1.32809
A_23_P69586	2195	FAT1	chr4	2.4893	0.0469795	1.31574	1.32809
A_23_P502035	2592	GALT	chr9	0.476402	0.031128	-1.06975	1.50685
A_33_P3411204	2651	GCNT2	chr6	0.331214	0.0404268	-1.59417	1.39333
A_23_P416894	54103	GSAP	chr7	0.389092	0.0439546	-1.36182	1.357
A_33_P3274935	283987	HID1	chr17	0.267495	0.031128	-1.90242	1.50685
A_23_P394567	57613	KIAA1467	chr12	0.378574	0.0311496	-1.40135	1.50655
A_24_P203689	374654	KIF7	chr15	3.58518	0.0312874	1.84205	1.50463
A_24_P42136	3875	KRT18	chr12	9.45224	0.042031	3.24066	1.37643
A_32_P151544	3875	KRT18	chr12	4.62215	0.046091	2.20856	1.33638
A_23_P373708	284085	KRT18P55	chr17	6.36431	0.0428526	2.67	1.36802
A_23_P392126	201229	LYRM9	chr17	0.452437	0.031128	-1.14421	1.50685
A_23_P254353	10811	NOXA1	chr9	0.431928	0.0428526	-1.21114	1.36802
A_33_P3677814	266811	NPSA		0.431574	0.0428526	-1.21232	1.36802
A_23_P140821	50855	PARD6A	chr16	0.334272	0.0254945	-1.5809	1.59355
A_24_P79808	57326	PBXIP1	chr1	0.417869	0.0428526	-1.25888	1.36802
A_33_P3321050	9749	PHACTR2	chr6	0.408838	0.0454992	-1.2904	1.342
A_32_P112493	91461	PKDCC	chr2	4.84849	0.0428526	2.27754	1.36802
A_33_P3242733	91461	PKDCC	chr2	4.7793	0.046091	2.2568	1.33638
A_23_P133902	170679	PSORS1C1	chr6	5.73648	0.0493989	2.52016	1.30628
A_23_P4808	5731	PTGER1	chr19	0.129639	0.0125856	-2.94743	1.90013
A_33_P3271455	7837	PXDN	chr2	3.15172	0.0224051	1.65614	1.64965
A_33_P3238166	7837	PXDN	chr2	3.10525	0.0224051	1.63471	1.64965
A_23_P130194	5831	PYCR1	chr17	3.17606	0.0334496	1.66724	1.47561
A_24_P408603	116442	RAB39B	chrX	0.389018	0.0493989	-1.36209	1.30628
A_23_P19182	51308	REEP2	chr5	0.212497	0.0211042	-2.23449	1.67563
A_32_P212471	284485	RIIAD1	chr1	0.21486	0.0211042	-2.21853	1.67563
A_32_P827528	9294	S1PR2	chr19	4.19164	0.0428526	2.06751	1.36802
A_23_P131899	27111	SDCBP2	chr20	3.14948	0.0428526	1.65511	1.36802
A_24_P206047	291	SLC25A4	chr4	0.435105	0.0312874	-1.20056	1.50463
A_33_P3419998	9498	SLC4A8	chr12	0.359818	0.0490284	-1.47466	1.30955
A_23_P64837	57228	SMAGP	chr12	2.81738	0.0358241	1.49436	1.44582
A_23_P131846	6615	SNAI1	chr20	8.5454	0.031128	3.09515	1.50685
A_23_P169039	6591	SNAI2	chr8	5.55385	7.89291e-05	2.47349	4.10276
A_21_P0000498		SNORD1C	chr17	2.18831	0.0414475	1.12982	1.3825
A_24_P911676	6659	SOX4	chr6	3.44079	0.0458872	1.78274	1.33831
A_33_P3410650	26206	SPAG8	chr9	0.423497	0.0459703	-1.23958	1.33752
A_33_P3258467	6711	SPTBN1	chr2	2.41522	0.0495029	1.27216	1.30537
A_23_P31896	6482	ST3GAL1	chr8	2.67414	0.0477095	1.41907	1.3214
A_24_P163237	56977	STOX2	chr4	10.8678	0.0459703	3.44199	1.33752
A_23_P46351	11022	TDRKH	chr1	0.487941	0.0321109	-1.03522	1.49335
A_24_P151582	7008	TEF	chr22	0.484785	0.046091	-1.04458	1.33638
A_21_P0000192	7050	TGIF1	chr18	2.02679	0.0428526	1.0192	1.36802
A_23_P112289	7111	TMOD1	chr9	0.14872	0.0428526	-2.74933	1.36802
A_24_P188071	84790	TUBA1C	chr12	2.54833	0.0224051	1.34955	1.64965
A_23_P253395	10497	UNC13B	chr9	0.486678	0.0490284	-1.03896	1.30955
A_33_P3209646	115825	WDFY2	chr13	0.470128	0.031128	-1.08888	1.50685
A_33_P3381948	126374	WTIP	chr19	3.0619	0.0224051	1.61443	1.64965
A_24_P336417	9213	XPR1	chr1	0.407369	0.0439546	-1.29559	1.357
A_33_P3272773	7764	ZNF217	chr20	2.01152	0.0428526	1.00828	1.36802
A_24_P35891	51222	ZNF219	chr14	0.314593	0.031128	-1.66844	1.50685
A_24_P230057				7.32466	0.0312874	2.87276	1.50463
A_24_P256063				6.63417	0.0457325	2.72992	1.33977
A_24_P169843				5.26458	0.0408789	2.39632	1.3885
A_33_P3240295				4.93072	0.0335381	2.3018	1.47446
A_33_P3313640				2.18541	0.0428526	1.1279	1.36802
A_21_P0014394				2.00211	0.046091	1.00152	1.33638
A_33_P3284621				0.394649	0.046091	-1.34136	1.33638
A_21_P0010830				0.349652	0.0125856	-1.51601	1.90013
