# Supplementary material for: Whole-genome and Epigenomic Landscapes of Malignant Gastrointestinal Stromal Tumors Harboring KIT Exon 11 557–558 Deletion Mutations
Source: Cancer Res Commun. 2023 Apr 24;3(4):684–96. doi: 10.1158/2767-9764.CRC-22-0364 (PMC10124575; doi:10.1158/2767-9764.CRC-22-0364)
Supplement: Supplementary Data S4 — Data for gene expression signatures. [file crc-22-0364-s19.xlsx]

## Sheet: Supplementary Data S4
Supplementary Data S4. Data for gene expression signatures.
Probe ID	A_23_P149200	A_24_P413884	A_23_P34788	A_23_P118174	A_23_P69249	A_23_P388681	A_23_P92441	A_23_P35219	A_23_P379614	A_23_P88963	A_33_P3295358	A_23_P356684	A_23_P22134	A_23_P17307	A_23_P157793	A_23_P48669	A_23_P217379	A_23_P409462	A_23_P137391	A_24_P66780	A_23_P161624	A_23_P122976	A_23_P20022	A_23_P354027	A_23_P96158	A_23_P47565	A_23_P258321	A_33_P3214481	A_32_P45738	A_23_P125829	A_23_P16944	A_33_P3282434	A_23_P571	A_32_P95739	A_23_P70398
Signature	TP53	TP53	TP53	TP53	CIN	CIN	CIN	CIN	CIN	Hypoxia	Hypoxia	Hypoxia	Hypoxia	Hypoxia	Hypoxia	Hypoxia	Hypoxia	Hypoxia	Hypoxia	Hypoxia	Hypoxia	Hypoxia	Hypoxia	Hypoxia	Hypoxia	Hypoxia	Hypoxia	Hypoxia	Hypoxia	Hypoxia	Hypoxia	Hypoxia	Hypoxia	Hypoxia	Hypoxia
Case # / Gene	CDC20	CENPA	KIF2C	PLK1	ACTL6A	ELAVL1	MAD2L1	NEK2	OIP5	ALDOA	ANGPTL4	ANLN	BNC1	C20orf20	CA9	CDKN3	COL4A6	DCBLD1	ENO1	FAM83B	FOSL1	GNAI1	HILPDA	KCTD11	KRT17	LDHA	MRPS17	P4HA1	PGAM1	PGK1	SDC1	SLC16A1	SLC2A1	TPI1	VEGFA
1	1.52629	0.263804	2.99005	-0.350231	2.10719	-0.119549	1.15056	-1.0302	3.04464	4.33208	0.633661	0.61801	-4.63173	1.77032	-0.111713	1.49782	-3.8298	-3.12847	2.93409	-3.77532	-2.90168	-0.805309	1.81139	-0.0155907	-6.08146	3.88758	3.21649	2.31381	3.2246	4.24773	3.04045	0.0847378	1.89671	4.74817	0.220322
2	-1.92917	-2.772	0.435427	-2.8255	1.80447	-0.713868	-0.91555	-4.09141	-0.889803	5.43499	6.45915	-1.8776	-3.34491	0.37664	-4.88179	-0.671108	1.07991	-1.05257	4.32542	-6.72063	-2.08595	1.10352	4.05855	-0.101259	-1.67977	5.5171	2.29084	2.78939	4.19862	5.43161	1.16486	-1.20633	1.64709	5.72774	3.11784
3	-1.12134	-2.42431	1.45495	-1.80505	1.51337	-0.304934	1.2119	-2.74754	0.0745878	6.91632	1.43126	-0.964784	-7.23614	0.694475	1.71663	-0.113343	1.84326	-2.29946	5.19561	-7.05958	-2.8889	-0.0964556	4.22514	0.718245	-3.75938	6.99908	2.56393	3.24016	5.85857	6.69361	-0.557119	-0.694952	2.87396	6.7442	2.21509
4	-1.13933	-1.35904	1.69326	-2.2127	2.46063	-0.0833793	1.36455	-2.78624	1.17219	6.64321	0.46914	-0.630011	-6.97643	0.394062	1.06584	0.722135	1.04107	-3.22882	4.87551	-5.87728	-2.83512	1.08855	1.75248	0.634613	-6.66284	6.33213	2.33815	3.95851	5.23902	5.82863	-0.307835	-0.7373	2.74772	6.07339	1.17732
5	-1.53071	-3.03061	-0.122412	-2.58702	2.04486	-0.498683	-1.65933	-3.21121	-1.34566	5.76241	5.79107	-2.30531	-3.79193	0.59302	-6.88287	0.0344825	3.07418	-1.06417	4.08447	-5.7098	0.391831	-0.165181	4.76247	1.27223	-2.0613	6.18578	1.8039	2.33717	4.04778	5.2191	1.63105	-1.2274	1.46387	5.66162	4.03543
6	-1.43715	-2.4779	0.576895	-2.24645	2.74772	-0.0670557	0.502157	-3.59141	-0.263827	5.84385	-2.26144	-1.89614	-1.25583	1.15087	-1.92715	-0.709301	5.23786	-1.65878	3.60172	-7.25448	-3.57787	-0.609365	1.2166	-0.0593252	-5.41787	5.67551	2.58478	2.33689	4.87573	5.63108	-0.681521	-2.45312	2.0596	5.81056	0.998846
7	-0.675999	-0.505132	1.24035	-0.592786	2.51988	-0.208034	0.347762	-2.18035	-0.490893	7.00657	1.88068	-2.23209	-1.8485	0.859804	-4.85104	1.213	1.38097	-2.12199	4.63824	-7.57179	-2.78985	0.951313	2.74932	0.217745	-3.94346	6.60625	2.50394	2.30484	4.3659	6.66056	-0.735971	-0.738152	1.91216	6.4711	3.12777
8	-0.821198	0.0963917	2.09488	-0.379497	2.89476	0.0143452	1.60123	-2.14194	0.712773	4.49227	-3.62472	0.494941	-2.91473	1.48408	-4.26391	2.50242	5.39365	-1.59394	2.00807	-6.5034	-3.56118	1.5883	1.98173	-0.237065	-3.00572	4.57878	2.49738	1.28034	3.98678	4.50286	2.65855	-1.52754	0.463341	4.58716	-1.33262
9	0.239677	0.357286	2.94174	-0.317827	3.05707	-0.292387	1.74939	-1.21	0.766227	5.05182	-4.17833	0.795717	-5.94038	1.36636	-6.47464	0.876399	3.50768	-1.77062	4.02465	-7.24828	-3.06685	-1.58078	2.75649	-0.459675	-5.96258	4.77091	3.01863	1.40657	3.79738	4.65656	1.11373	-2.01674	0.827902	5.57433	-0.514898
10	-4.15753	-7.50291	-0.843422	-4.77635	3.27519	-0.126216	-1.92551	-7.22552	-3.29867	5.28648	-2.63427	-7.50519	-3.59015	0.449402	-6.62117	-2.52501	2.44003	-2.41326	3.61293	-7.32491	-3.44995	0.404413	0.947491	-0.421998	-7.43655	5.00029	2.9033	2.55863	5.0813	5.72015	-1.86687	-1.5747	1.23907	5.33296	-0.0859122
11	-1.95403	-3.58031	-0.0254784	-2.46773	2.03377	-0.331933	-0.630104	-3.85673	-0.784754	5.37785	-1.46661	-2.40715	-2.09485	0.557903	-2.39792	-0.617509	5.24496	-1.53955	3.58499	-6.62342	-3.05483	-0.193614	0.673786	-0.476724	-7.10137	5.19402	2.06757	1.79878	4.31031	4.83098	2.32744	-2.32289	0.463429	5.14516	0.0157194
12	-2.13474	-5.34809	-0.77067	-3.59217	2.19211	-0.426925	-1.25403	-5.67042	-0.757723	5.80557	-2.43016	-4.16396	-2.34638	0.489973	-7.3168	-1.83487	3.93329	-1.93787	3.45915	-6.1402	-2.94261	-0.619705	1.02875	0.327826	-6.62333	4.43445	2.16858	1.96014	4.93863	5.16894	0.233149	-1.36343	0.23416	5.58912	-0.535603
13	-1.47857	-0.8896	0.402761	-1.83711	2.86058	-0.00772238	-0.0224743	-2.15004	-0.0138254	6.01103	1.18503	-0.549503	-7.17538	-0.362411	-7.36464	1.02543	2.11981	-3.38843	2.89077	-7.34423	-3.12858	-2.65297	1.67202	0.00123072	-7.48107	4.70726	2.82392	1.84547	4.32945	5.16356	1.11509	-2.00281	-0.079421	5.47371	0.126869
14	-2.33917	-3.87109	0.785647	-2.50802	1.41322	0.106285	-0.72554	-4.08459	-0.188981	5.10839	-3.97232	-3.19627	-7.42202	0.367693	-3.35506	-0.497418	4.85627	-3.00496	3.14474	-7.17864	-3.40807	-1.69484	-0.140036	-0.00867844	-6.67428	5.35935	1.38699	1.81505	4.05335	4.83234	-1.06364	-1.7096	0.404054	4.72827	-1.5636
15	-2.27752	-6.17653	-1.56304	-3.45129	1.78883	-0.249307	-1.12822	-5.21961	-1.63477	5.47119	0.42662	-4.23666	-1.9773	1.17202	-6.94186	-1.87716	4.30482	-2.77318	2.54847	-6.86555	-3.1945	0.724256	0.485887	0.283499	-6.99823	3.31341	2.32454	2.46369	4.12875	4.26436	-0.485154	-1.91681	-1.13537	4.61952	0.127686
16	-2.51823	-4.5182	-1.27214	-3.67549	1.91635	-0.484717	-1.75377	-5.53019	-1.90136	5.07544	-1.55072	-4.49304	-7.02688	0.655347	-6.9034	-1.88928	5.30449	-1.75405	3.28327	-6.9933	-4.59921	1.51972	-0.067769	0.0941324	-6.98503	4.66146	1.62399	2.27981	4.92695	4.9633	-0.995239	-1.68468	0.378165	5.62747	-1.74456
17	-1.24714	-0.253523	0.613228	-1.7504	2.60674	0.0235147	0.0954046	-1.47493	-0.166826	5.46934	-0.457706	0.0628686	-6.26779	1.05223	-6.61545	2.15687	-5.79285	-2.88246	2.50441	-6.69244	-2.5852	-0.266187	1.75584	-0.13238	-6.90276	4.90782	3.0844	1.71949	4.37282	4.68616	1.51379	-1.49518	-0.65905	5.58807	-1.37027
18	-2.66857	-4.28749	-1.34441	-3.4191	1.78858	-0.513079	-1.83409	-4.34958	-1.79637	5.16017	2.89861	-3.36795	-2.4345	0.345348	-7.28955	-1.71138	3.85011	-2.4604	3.17156	-5.87296	-1.27058	0.233962	0.686781	0.0419626	-5.50326	4.94689	1.78116	1.66737	4.16834	4.57915	-0.904593	-1.3127	0.749402	4.95655	1.42857
19	-1.64211	-1.33414	-0.116249	-2.25093	2.33396	-0.151853	-0.168015	-2.97971	-1.15243	5.80325	1.52892	-1.50047	-7.66236	1.51737	-7.64511	1.31297	0.103926	-3.91024	3.00468	-7.60778	-3.18124	0.563615	1.38938	0.441473	-6.3145	4.16552	2.74109	1.93262	4.57684	4.84813	-0.111268	-2.01647	0.0854902	5.52252	0.651853
20	-4.009	-5.13646	-2.55593	-4.19413	3.13283	0.0820866	-1.68795	-6.51119	-3.74901	7.60762	0.329724	-6.87961	-6.85283	1.49553	-2.89303	-1.56731	0.402547	-2.53801	4.45109	-6.08292	-2.93147	0.104361	1.62262	-0.579964	-6.47769	6.6168	2.76798	2.11036	5.84627	6.52683	-1.81837	-1.5682	1.11346	7.18893	1.68015
21	-1.78017	-3.50883	-0.248447	-3.04751	2.0657	-0.121751	-1.00785	-3.90619	-0.762277	6.04136	-2.78388	-2.28082	-1.96033	0.479333	-5.72754	-0.521694	4.54503	-1.214	2.56552	-5.46627	-3.13931	-1.31581	0.937322	-0.072176	-5.63511	4.86534	2.24576	1.73411	4.9768	5.24114	-0.741793	-1.02012	0.812584	5.28327	-1.5725
22	-2.33469	-4.32386	-0.978398	-3.51885	2.3377	-0.677009	-0.436542	-5.87254	-1.0641	5.55094	-1.95062	-3.50531	-1.12527	0.817171	-5.91589	-2.00306	6.8002	-2.76788	3.37625	-6.85743	-3.0651	-0.58862	0.648824	1.16345	-7.03829	5.12143	1.78006	2.15991	5.12567	5.1443	-1.01917	-1.82746	-0.152817	5.66395	-1.6941
23	-1.47259	-1.92208	0.0213118	-2.28564	2.77786	-0.118764	-0.023181	-2.29162	-1.38141	4.62719	-3.7485	-1.03182	-3.72677	-0.280085	-5.98935	1.24381	4.08005	-1.74114	2.52047	-6.99744	-2.69476	-0.0939207	0.988603	-0.00720024	-4.69149	5.07049	2.65397	1.67064	4.54569	5.21139	1.51243	-0.964445	-0.231784	5.47322	-2.35606
24	-2.74483	-5.00873	-0.600336	-4.09479	2.31244	0.0877104	-1.32397	-7.40228	-1.75939	5.89355	-2.1439	-4.4045	-1.96714	0.637213	-1.97844	-2.04076	5.10275	-2.45149	4.77453	-6.63772	-3.12996	0.589973	0.934126	0.00385284	-6.19436	5.98869	2.15286	2.58794	5.11324	5.7711	-1.85543	-0.846751	1.73057	6.38458	0.670041
25	-1.05004	-4.2991	-2.46305	-3.95981	2.02205	-0.499849	-1.37623	-6.30079	-1.81791	5.15349	-0.225931	-4.29704	-5.4146	-0.22359	-6.47323	-0.913268	-4.365	-3.43654	2.28054	-6.39808	-4.37624	-1.58656	1.33417	0.605434	-6.65598	4.89647	2.40075	2.25223	4.41788	4.83324	-1.84892	-2.17709	3.91122	5.10883	-1.60001
26	-1.54655	-4.1304	-0.234159	-2.91837	1.67679	-0.188989	-0.884463	-4.03007	-0.892736	5.61682	-1.16726	-2.52157	-3.60731	0.0738325	-4.9591	-1.08193	5.54795	-2.57845	3.75684	-7.0002	-3.16228	0.364058	0.684955	0.0886364	-5.34366	4.55626	1.72259	2.11911	4.4319	4.65084	0.17812	-2.19008	0.428246	5.40566	-1.2275
27	-1.90625	-3.52249	-0.565453	-2.9245	1.91295	-0.277678	-1.29516	-4.19393	-0.493654	4.95902	-2.53698	-2.30698	-7.02644	0.258183	-6.91769	-1.14764	4.28489	-2.10671	2.39534	-6.81293	-3.59357	0.0809126	0.386976	0.509464	-6.94305	4.24303	1.97072	2.10871	4.24684	4.44794	-0.56495	-2.08666	0.0948753	5.00075	-1.32636
28	-2.15139	-5.0656	-1.6365	-2.93909	2.42817	-0.651417	-1.6641	-4.95259	-1.93924	5.52898	-3.91039	-3.78045	-6.46224	0.870676	-5.59207	-2.21505	5.83805	-2.1694	3.39664	-6.14569	-3.90748	-4.10075	0.599193	0.623969	-5.90297	4.73966	2.18129	1.84599	4.93532	5.04855	-1.63726	-2.06828	0.7077	5.61431	-0.425804
29	-1.78175	-5.07083	-1.44069	-3.45379	1.92366	-0.119337	-0.676002	-4.56716	-0.969799	5.97515	-3.81117	-3.44663	-4.40932	0.72755	-3.00461	-1.72891	5.85759	-2.0687	4.05099	-5.25238	-2.94325	-0.481931	0.849153	-0.0421104	-6.90049	4.98581	1.68507	2.06744	5.15808	5.41138	-0.493893	-1.63471	0.231996	5.94399	-0.104656
30	-2.53673	-5.6436	-2.25008	-3.82842	2.01809	-0.587662	-1.87118	-6.60284	-1.67677	4.92655	-0.769332	-5.11704	-6.89155	0.032342	-5.67024	-1.58644	6.15864	-1.6577	3.16084	-6.65502	-4.03142	0.90819	0.483382	0.118518	-6.30085	3.92587	1.78271	2.20288	3.97477	4.20554	-0.277356	-1.5257	0.743938	5.04992	-0.707758
31	-2.81441	-4.55093	-1.87977	-3.5951	1.90425	-0.372747	-1.39441	-4.96935	-1.64984	5.53093	-2.56803	-4.90975	-1.8567	0.694824	-6.96609	-2.41915	5.97481	-2.52282	3.31466	-7.04242	-3.28627	-0.256541	0.819901	0.514092	-5.7961	4.89516	2.08537	2.23207	4.69688	4.85057	-1.00881	-1.78832	-0.40995	5.22168	-0.883883
32	-2.18712	-5.93782	-0.88181	-4.28815	2.29369	-0.608005	-1.62939	-5.18207	-1.37164	6.12519	-1.7546	-4.05644	-6.42355	0.898091	-3.03257	-0.785647	0.00511837	-2.14362	4.54017	-6.19489	-4.09944	0.251419	1.37204	0.149471	-6.26852	5.01492	2.04565	2.05902	4.76328	5.80445	-0.0769892	-1.13329	0.205155	6.3791	1.61485
33	-1.61325	-2.05296	0.685259	-2.01423	1.89782	-0.784774	-0.418475	-3.44642	-0.283031	5.42567	4.39866	-2.40053	-1.51248	0.563859	-1.40184	0.137942	0.356287	-0.239176	3.70687	-6.92907	-2.57691	0.304396	3.62506	0.187914	-4.94449	4.765	1.9256	1.46462	3.60187	5.29399	4.8311	-1.5945	-0.333765	5.14317	2.24772
34	-2.84563	-3.24687	-0.275523	-3.241	1.67649	-0.586471	-1.38705	-7.18144	-1.87138	5.08579	1.62861	-4.42531	-7.3966	0.218156	-6.5049	-0.915914	-4.37375	-2.54182	3.37266	-7.24164	-2.13316	-1.24133	1.9721	0.114501	-6.94077	4.46338	1.77217	1.55557	4.39991	5.03223	1.21714	-2.74967	0.454356	5.31161	0.618026
35	-2.16081	-4.35868	0.513673	-3.38515	2.25193	-0.593972	-1.41498	-4.34409	-1.92005	5.92004	-2.26391	-3.78519	-6.48665	0.437715	-2.50904	-0.179234	4.0285	-1.52444	4.52133	-7.58371	-4.02951	1.67531	1.28293	-0.0695219	-7.77556	5.5725	2.46715	2.24424	4.72044	5.29978	1.14007	-1.07525	1.17095	6.33629	0.564122
36	-2.46937	-3.57971	-0.863156	-2.87386	2.75385	-0.304679	-1.303	-3.84331	-1.44722	6.79459	3.52013	-2.88516	-5.30745	0.598319	-5.62161	-0.660595	-0.823681	-1.31182	4.37097	-6.01179	-2.53616	0.139709	2.52215	-0.688995	-3.91121	5.46881	2.42018	2.01763	4.20203	6.38203	0.483749	-1.24873	1.52066	6.34995	3.37197
37	-1.92497	-2.40694	0.190228	-2.69447	1.51052	-0.964664	-1.01765	-3.29473	-0.242528	4.26633	5.33502	-1.52358	-2.42028	0.218158	-4.18669	-0.585084	2.75736	-1.58916	3.87695	-4.69627	-0.543415	0.110737	2.03972	0.609544	-1.80984	5.32589	2.15194	1.95324	3.41925	4.47434	3.67512	-1.08046	-0.125086	4.81223	2.92931
38	-2.59701	-7.1501	-0.886867	-3.408	2.66249	-0.262739	-1.05098	-4.85205	-0.967841	6.92455	-0.352389	-3.76134	-7.17881	0.477984	-6.93438	0.321322	4.62976	-1.91543	4.12125	-6.19227	-3.61555	0.50694	1.56459	0.00987434	-6.8343	6.56986	2.98496	3.17426	5.11278	6.40696	-1.54461	0.116665	2.52177	6.59314	2.53289
39	-3.14232	-4.34369	-1.3976	-4.09644	2.57501	-0.0136976	-1.50544	-4.3832	-3.50105	5.74901	0.205914	-3.81636	-6.18294	0.474149	-6.61478	-2.34858	-0.101015	-3.18892	2.65034	-6.59121	-1.75835	0.8334	2.20009	0.546928	-6.81426	4.59929	2.75972	1.50871	4.28676	5.21369	-1.82685	-1.95135	-0.240137	5.60552	-1.77077
40	-1.12646	-1.27308	2.13476	-1.53943	2.79158	-0.471114	0.353963	-1.89448	-0.441394	4.79205	-1.67539	-0.52946	-3.91927	1.41556	-4.76596	0.928683	-1.05948	-2.48622	3.80078	-6.13436	-3.95354	1.62804	1.61979	-0.299726	-6.19153	4.83864	2.15328	2.6587	4.11086	5.1825	0.338629	-1.40726	1.68272	5.59828	1.01736
41	-3.17119	-5.47258	-2.39426	-4.26492	3.04482	-0.0672169	-1.01484	-6.15891	-3.48044	6.06081	1.46403	-4.8837	-6.16712	0.0714922	-7.46503	-1.40919	-4.70328	-2.76618	2.50622	-7.39729	-4.18745	0.341774	1.47238	0.919549	-6.72288	4.10943	2.55031	1.99955	5.09757	5.82149	-1.59321	-1.72815	-1.14575	5.80887	-1.08994
42	-1.45255	-3.6098	0.60382	-2.39609	2.44732	-0.0740089	-0.640328	-3.30196	-1.06946	6.39477	0.392815	-2.61741	-6.9135	0.580177	-4.45403	-0.253859	0.0937691	-1.64365	4.40275	-5.65051	-3.88097	-0.348759	2.05158	-1.54566	-6.94163	5.69247	2.77363	2.55439	4.82286	6.39769	0.0381422	-1.24109	1.08196	5.9192	1.10073
43	-1.39525	-3.05049	0.166272	-2.27583	2.27587	-0.41793	-0.92351	-3.15956	0.163395	5.08019	-3.59899	-1.83984	-5.6565	0.751318	-5.67709	0.0367365	6.17536	-2.27268	3.06083	-6.68185	-3.28526	-1.09003	1.07145	0.889644	-5.26	4.65357	1.92714	1.71588	4.4941	4.36898	-1.07077	-1.96309	0.485799	5.38477	-0.00601101
44	-2.55969	-3.74831	-1.46868	-3.50629	3.06129	-0.215654	-1.1548	-4.95501	-1.96337	6.22166	-0.702604	-3.35528	-4.98331	0.59366	-5.37515	-0.381292	-3.92581	-2.33537	3.35042	-7.28309	-3.77344	-0.621344	1.36808	0.414358	-7.53118	5.29828	2.7881	1.54671	4.47617	5.57598	-0.510925	-0.728962	0.0416756	5.75647	-0.126104
45	-2.84627	-4.62148	-1.50238	-4.30434	2.25466	0.263945	-1.46799	-6.4402	-2.19453	5.60874	1.21877	-3.36842	-2.95171	0.14467	-6.45759	-1.63498	6.74828	-2.20416	3.18774	-6.9539	-3.06949	0.505214	1.04278	-0.259702	-7.06411	4.46681	2.19113	2.09445	4.50898	4.76161	-0.892105	-1.1161	0.623427	5.40311	0.172885
46	-2.76422	-6.10981	-1.64718	-4.41635	2.30348	-0.0254526	-1.07422	-5.48658	-1.21694	6.17759	-2.38549	-4.79854	-1.29286	0.338931	-4.90522	-2.04831	5.98743	-2.67964	4.38353	-7.64521	-4.14874	-0.214526	0.84135	0.809778	-7.7428	5.43726	2.46255	2.78485	4.8357	5.62056	-1.35803	-1.78678	0.778627	6.1586	1.41283
47	-2.62564	-4.75529	-1.2852	-3.69472	2.11671	-0.590126	-1.88015	-4.60429	-2.03096	5.11973	-1.88346	-4.1201	-2.1475	0.334144	-6.63431	-0.916833	-0.116141	-1.90776	3.1111	-6.62418	-4.28415	0.596696	0.574657	-0.147752	-6.83494	4.37727	2.14723	2.03748	4.23319	4.59453	-1.52201	-1.59745	0.0582614	5.15117	0.205722
48	-4.14363	-4.7149	-2.48109	-4.4086	2.69405	-0.413102	-1.16691	-0.604539	-3.38865	5.57262	1.52232	-3.53977	-7.4066	0.32791	-7.3065	-1.15844	0.101498	-2.72444	2.66168	-5.30301	-3.63843	-0.671957	1.42242	0.11741	-7.28679	5.08116	2.91295	1.8373	5.15013	5.63395	-0.947661	-1.99076	-0.315519	5.62149	-1.0009
49	-2.62146	-4.50119	-1.12199	-3.73217	1.9207	-0.238712	-1.60641	-5.93761	-3.48726	6.71481	4.04829	-4.16544	-1.2201	0.458834	-6.38801	-0.891649	-2.77392	-2.01327	3.78591	-7.40861	0.0117025	-1.37053	3.01626	0.464327	-4.50717	5.29511	2.23532	2.33821	4.88069	5.29271	-0.529155	-1.55381	0.885051	5.16541	2.34788
50	-1.20982	-3.19976	-0.300051	-2.52092	1.81361	-0.500684	-0.835548	-4.19785	-1.18205	6.13795	-0.579088	-2.56907	-2.37562	0.206341	-1.35963	-0.305518	5.20128	-2.07788	5.15319	-6.95324	-2.89438	0.802142	0.741286	-0.0644836	-6.38522	5.65415	1.55983	1.75105	5.04566	5.90212	-1.09871	-2.22295	1.11182	5.94598	0.469257
51	-1.95787	-3.94512	-0.860804	-3.11872	1.50638	-0.641185	-1.79281	-4.72347	-1.59539	5.51482	-3.73274	-3.6155	-7.51167	0.582036	-6.53765	-1.4509	6.41254	-1.61074	3.5814	-3.10003	-3.96921	-0.0233555	0.866819	-0.0875864	-5.69637	4.226	1.66875	1.87139	4.52166	4.58732	-0.554478	-2.09117	0.963466	5.17719	-0.940467
52	-2.952	-4.35299	-1.69312	-4.74798	1.6547	-1.0243	-2.15671	-5.23383	-2.85756	4.31032	4.38602	-6.29838	-4.84139	0.250404	-6.26085	-1.83973	-2.54968	-2.04423	2.55572	-5.67275	-2.70036	-0.308422	2.3775	-0.84878	-3.89154	4.21459	2.14068	2.1301	2.76441	3.87891	2.74396	-1.79038	-0.435208	3.88473	2.68541
53	-2.33729	-4.52491	-1.38866	-3.49654	1.39614	-0.451904	-1.28795	-4.48841	-1.76765	5.58043	0.342601	-4.17591	0.473712	0.678458	-6.71575	-1.70135	2.5282	-2.03227	3.43775	-6.64322	-3.71249	-2.98722	0.735043	0.113111	-6.73797	5.3252	1.61755	2.03913	4.36033	4.63817	-2.02261	-2.45557	0.486902	5.2481	2.51385
54	-1.86663	-6.44207	-1.93478	-3.74258	1.593	-0.78454	-1.77466	-5.56014	-1.25796	5.40019	-1.71886	-4.88695	-3.64441	0.278965	-6.29086	-1.50798	6.07602	-2.27264	3.53051	-6.2542	-4.81535	0.248566	0.768247	0.267525	-6.41696	4.04039	1.5277	1.84182	4.561	4.67086	-0.731715	-1.72629	0.490006	5.22914	-1.29253
55	-2.3807	-5.98149	-2.44531	-3.90733	2.41918	-0.0804453	-1.3001	-5.82184	-2.14353	6.25593	-5.97799	-4.35671	-0.958697	1.05294	-5.97282	-3.44974	5.29135	-3.8995	3.80857	-5.88406	-3.28605	-0.138656	0.67447	0.77323	-6.00904	4.20356	1.53246	1.83447	4.96167	4.80552	-2.24325	-2.09551	0.67529	5.44768	-2.69715
56	-2.68881	-6.27252	0.905952	-2.96323	1.8552	-0.58602	-1.90552	-4.93866	-2.18239	5.97712	-1.39193	-4.83953	-2.1508	0.853225	-6.21884	-2.00307	2.1704	-2.39898	3.57365	-6.14301	-4.22809	0.461446	0.566799	0.0713406	-6.21673	3.43733	1.68631	1.938	4.24559	4.28052	-0.795428	-1.63122	-0.785265	5.17915	-0.0281086
57	-2.29577	-4.99027	-1.66188	-4.09598	1.16048	-0.731618	-1.76333	-6.43891	-1.70204	5.53405	-3.93245	-3.42226	-1.54192	0.658822	-6.5586	-1.45503	3.24902	-1.53637	3.65867	-6.48489	-3.55612	2.06564	0.538574	-0.0741301	-6.56271	4.5071	2.34282	1.54594	3.28182	4.51279	-1.36303	-1.91187	-0.595037	4.8822	-0.551253
58	-1.79118	-4.59246	-0.649296	-3.17374	2.00629	-0.402153	-0.523971	-5.09596	-0.929561	6.0377	-2.75786	-3.8422	-1.98466	0.489597	-3.86717	-1.63003	2.06484	-3.85401	4.40906	-6.76259	-2.95996	0.905919	0.892079	0.737854	-5.64161	5.33267	1.57216	1.62649	4.79095	5.59242	-1.27854	-2.49376	0.831586	5.652	-0.650796
59	-2.08481	-5.31821	-1.05141	-3.27167	1.55453	-0.369681	-2.05433	-5.36764	-2.04178	5.53909	-1.21874	-3.71853	-5.99428	0.569701	-5.03667	-1.29466	4.74577	-1.91043	3.81076	-5.8578	-4.17318	-0.314439	0.642454	-0.279588	-6.04522	4.69771	1.79759	2.22175	4.43047	4.64804	-0.715706	-1.44289	0.79408	5.16967	0.590851
60	-1.80136	-4.6775	-1.54872	-3.22445	1.25489	-0.0607681	-1.82417	-5.71909	-1.91947	5.92801	-6.14623	-4.21977	-5.27443	0.181762	-6.98458	-1.63575	5.49395	-2.07878	3.40296	-6.88868	-3.78748	0.476899	0.346306	-0.112835	-7.02082	4.35479	1.74531	1.94522	4.54173	4.46575	-1.17742	-1.75011	0.408253	5.05662	-1.42595
61	-1.92792	-2.63713	-0.68881	-2.68238	2.2335	0.0512056	-1.04692	-3.43936	-1.77933	6.70036	0.687446	-2.21607	-4.98369	0.956399	-5.12062	0.692409	0.503115	-2.64145	3.74465	-6.27645	-0.560389	0.219179	1.40413	-0.0580235	-4.99589	4.5565	2.62176	1.72644	5.16722	5.70484	-0.52594	-2.23157	0.334167	5.9054	0.0628319
62	-2.48499	-4.04529	-1.19935	-2.98686	1.13434	-0.396182	-1.44674	-6.14674	-1.44574	5.48409	-4.56826	-4.828	-6.53304	0.274652	-6.29346	-1.42508	5.46722	-1.56154	3.5058	-6.25819	-4.31429	0.155923	0.602154	-0.325318	-6.51058	4.10634	1.90108	2.31022	4.51874	4.77558	-1.5203	-1.71829	0.647928	5.14743	-0.601747
63	-1.52057	-5.73471	-1.46529	-3.45525	1.92529	-0.853433	0.162792	-5.63205	-1.7136	5.56393	1.35569	-2.74339	-4.43499	0.543763	-5.78075	-0.984233	5.87994	-2.52449	4.05424	-5.69444	-3.1106	-0.752841	1.8656	0.705669	-2.41147	4.74071	2.74922	2.4476	3.6652	5.79406	-1.62733	-2.04259	1.41279	6.3146	1.77971
64	-1.99501	-3.86357	-0.907139	-3.20651	1.52264	-0.732123	-1.71338	-5.5425	-1.24474	5.0127	-0.791425	-3.31799	-2.89592	0.518043	-6.14217	-1.29903	3.60748	-1.89807	3.54988	-6.06321	-4.85475	-0.849727	0.54749	-0.196783	-6.16925	4.51821	2.08763	2.14345	4.28071	4.65867	-0.33601	-1.95927	0.442672	5.08322	-1.01651
65	-2.35497	-5.24657	-1.24135	-3.31439	2.09588	-0.0499716	-0.70412	-5.0675	-0.822021	5.70912	-2.60049	-3.69936	-2.30056	0.985955	-6.48073	-1.7518	6.7283	-3.94503	3.37539	-6.46964	-3.67886	0.646256	0.843532	1.18056	-6.70217	4.34259	1.61802	2.35321	4.49706	4.39077	-0.992723	-2.16527	-0.232447	5.3115	-1.30103
66	-0.59112	-0.0950193	1.60309	-0.659932	2.21123	-0.572451	1.71471	-1.19858	-0.376277	6.71126	3.3541	0.39247	-2.49849	1.63963	1.08166	2.31399	0.176302	-2.17787	5.02132	-6.58957	-2.41794	-0.276504	4.418	0.120946	-2.94623	6.95144	3.0356	3.38792	5.20923	6.24014	1.43019	-1.79057	1.80844	6.46676	2.9347
67	0.194366	1.00403	2.50049	0.617881	2.62093	-0.17748	2.16871	0.348158	0.67111	6.00784	-2.09757	1.40536	-5.34784	1.47435	-3.31703	3.33814	0.0256653	-1.83191	3.49823	-5.27993	-3.18656	-0.560557	2.51919	-0.0212193	-4.05661	5.77438	3.05089	2.64286	4.78109	5.0502	1.5493	-1.81557	-0.126476	6.1638	0.717349
68	-2.39077	-5.08856	-1.26962	-3.28523	1.82041	-0.819749	-1.21718	-6.49899	-2.24687	5.47645	1.15392	-2.52422	-1.0518	0.219346	-6.85177	-2.17756	3.87264	-2.79565	3.66854	-6.81343	-3.94739	-0.784107	0.70729	0.36934	-3.91026	5.15543	1.54456	1.4642	4.24623	4.63252	-0.518617	-1.28074	-0.317065	4.9532	1.7808
69	-1.70079	-4.90182	0.0323591	-3.28705	2.06657	-0.623502	-0.855383	-5.04787	-1.34342	5.0636	-1.13145	-3.55357	0.48545	0.267221	-6.86179	-1.61676	0.936395	-2.25976	3.11665	-6.79576	-3.24186	0.479388	0.785286	0.198488	-3.25385	4.5899	1.92182	1.55715	3.68322	4.8605	-0.759527	-2.44543	-0.317456	5.13619	-1.24944
70	-2.73423	-6.61693	-1.87848	-3.35836	1.59705	-0.338814	-0.864155	-5.56729	-1.35258	5.72629	-1.86762	-3.94018	-0.0733423	0.459549	-5.127	-2.14944	6.41136	-2.53997	2.71487	-6.69609	-4.36327	0.999343	0.921526	0.125612	-6.87452	4.01127	1.77753	2.16913	5.03193	4.79533	-1.30816	-2.24806	-0.554113	5.20389	-1.03922
71	-2.06526	-4.19609	-1.14273	-3.23133	1.50765	-0.428546	-1.93745	-4.19589	-1.75181	5.11079	-2.48817	-3.62347	-3.76376	0.392443	-6.37013	-2.31971	5.05609	-3.21222	2.67378	-6.36833	-3.46885	0.912797	0.359382	-0.318856	-6.60502	4.53411	1.75246	1.93166	3.92149	4.32802	-1.04121	-2.17029	-0.825411	4.52576	0.27135
72	-2.66985	-5.58146	-1.90161	-4.68684	2.37056	-0.324776	-1.43688	-5.93945	-1.6599	5.35194	-2.46817	-4.88838	-2.6496	0.772761	-6.02538	-2.39529	5.53221	-3.56116	3.03671	-2.31879	-3.88712	1.69493	0.18368	0.282429	-6.05922	4.1991	2.21129	2.19333	4.54779	4.7916	0.221766	-1.61988	-0.153221	5.26414	-1.97728
73	-2.2643	-4.55516	-1.72572	-4.32986	1.99159	-0.142139	-1.20004	-6.05478	-1.54922	5.25213	-2.62385	-3.67974	-4.57391	0.137222	-6.17659	-2.42359	6.67897	-2.25148	2.98577	-5.47526	-3.58498	1.07194	0.196309	0.269352	-6.16096	4.72173	1.83869	2.16742	4.45267	4.50288	-1.7992	-1.87053	0.894321	4.99208	-2.21303
74	-1.32472	-0.744476	0.898761	-2.39232	2.58	-0.346272	1.18769	-2.15442	1.57187	5.84132	-0.0344543	-0.180591	-1.80329	0.0188818	-6.82035	0.691282	-2.18393	-3.04513	3.68194	-6.79786	-3.30842	-0.582114	1.71992	0.141703	-7.02784	6.10311	2.31915	2.26484	5.18961	5.33592	0.818422	-2.0466	1.76353	5.92135	1.03588
75	-2.93693	-2.94111	-0.895719	-3.54865	2.48049	-0.202423	-0.461802	-4.24501	-2.46153	6.52473	0.767417	-2.57323	-6.61077	0.502949	-5.66165	-0.401984	-2.49873	-2.90974	3.90436	-6.38499	-2.70806	0.519537	4.72761	-0.505501	-4.64308	5.96348	2.90569	2.25113	5.17005	5.98901	1.73296	-1.27155	0.973723	6.4582	1.44054
76	-1.82649	-4.90919	-1.63648	-3.69232	1.89643	-0.289299	-1.35177	-6.14419	-1.18709	5.21651	-1.50283	-3.55389	-0.885206	0.023283	-7.19041	-1.95989	6.21122	-2.14942	3.11885	-7.19008	-3.192	0.25164	0.671642	-0.386732	-7.28629	4.5452	2.08926	1.8606	4.52812	4.47196	-0.987652	-1.63001	0.546431	5.09086	-2.09083
77	-3.13738	-5.62606	-2.349	-4.20752	1.80639	-0.11428	-1.89635	-6.68173	-2.05242	5.62242	-3.46996	-5.88033	-3.77619	0.314199	-6.81278	-3.34325	6.31755	-1.96723	3.66353	-6.73908	-4.52417	0.896473	0.773523	-0.17207	-6.78115	4.92908	2.34113	2.29735	4.66055	5.22363	-1.33561	-1.46104	-0.0863628	5.46359	-0.0461225
78	-1.71578	-2.86253	-0.130218	-2.59324	2.37888	-0.377819	-0.809803	-3.39026	-1.18566	5.87914	1.79681	-1.55065	-2.84191	0.627055	1.74998	-0.161669	5.07479	-1.27027	4.04082	-1.9623	-2.99522	1.14332	2.45199	-0.484853	-2.84655	5.50815	2.43293	2.2731	3.64599	5.93742	3.30827	-0.970299	1.86152	5.57446	2.87995
79	-2.34485	-4.9983	-1.49048	-3.48678	2.27143	-0.29315	-0.878211	-5.73095	-0.903411	4.98082	-1.99171	-3.43152	-2.00255	0.43907	-6.77949	-1.67949	7.0079	-2.51056	2.87891	-6.73878	-3.37365	0.233595	1.01182	0.627017	-6.85934	4.23343	2.21351	2.36574	4.30649	4.23638	-0.827272	-1.65605	0.853424	5.05179	-0.479968
80	-2.79965	-4.47299	-0.866943	-4.14929	1.14262	-0.834818	-1.74025	-5.91502	-2.07086	4.82978	-1.19308	-3.94165	-1.3287	0.122723	-6.44063	-1.6324	5.22422	-2.73312	2.8484	-6.36691	-2.74789	1.58121	0.303627	-0.299029	-5.40424	4.83793	2.08169	2.0814	4.11555	4.68124	-0.747014	-1.20657	0.0485797	4.72919	-0.0163741
81	-3.15192	-6.76111	-2.9793	-4.39665	1.50494	-0.543639	-2.40312	-5.429	-3.45863	5.53787	0.503902	-6.0282	-5.71106	0.63482	-6.90415	-3.25652	2.88732	-3.35128	3.14352	-6.84103	-3.39707	-0.882243	0.978083	0.30231	-6.87186	4.80956	2.29285	2.703	4.36177	4.83943	-1.76327	-1.34541	0.368479	5.21354	0.80362
82	-2.6252	-6.95761	-1.43538	-3.78936	2.00343	-0.440571	-0.978968	-6.79626	-2.03354	5.18291	-2.20778	-3.61611	-2.17544	-0.079422	-6.89419	-2.12619	6.20492	-2.86502	2.77094	-6.84072	-3.13229	0.612747	0.890738	0.732595	-6.93993	4.51868	2.30791	2.74421	4.75143	4.727	-0.954035	-1.41	1.42147	5.46694	-1.73547
83	-3.1435	-4.68487	-1.63268	-3.81217	2.28297	-0.608601	-2.1345	-4.54399	-2.43214	6.60521	1.05032	-4.23194	-4.11425	0.164967	-6.45395	-1.57744	-4.34019	-2.51612	4.58338	-6.3969	-2.50786	-0.459445	2.05011	1.14802	-4.7771	6.16445	2.64524	2.64693	4.90558	6.33494	-0.734767	-0.920732	1.50011	6.27147	2.20475
84	-1.50907	-4.11832	-0.12584	-3.59449	1.85786	-0.563773	-1.83408	-5.67137	-1.31828	5.18089	-3.22135	-3.76102	-4.50539	0.167263	-5.7509	-1.24992	5.99807	-2.04984	3.66703	-6.3287	-4.11305	0.849593	0.786967	-0.0389638	-6.5421	4.63105	2.0321	2.12487	4.27504	5.05506	-0.0727019	-1.81163	-0.200454	5.1661	-0.884552
85	-2.95504	-6.74174	-2.33874	-4.986	2.02188	-0.977555	-1.73167	-6.39858	-3.45427	5.61497	-1.45785	-5.67465	-3.2435	0.122711	-6.43447	-2.1412	-3.12584	-3.39279	3.1349	-6.48172	-3.91531	1.07156	1.82209	0.220314	-6.4749	4.49104	2.97452	2.28799	4.52504	5.21187	-1.79187	-0.409301	0.115177	5.53364	-2.73033
86	-2.18417	-3.73589	-1.06556	-3.31373	1.63844	-0.480477	-1.4729	-5.0182	-0.835492	5.41538	-0.815405	-3.14004	-2.96902	0.621791	-7.15506	-1.51743	6.25566	-2.44879	3.06609	-7.27742	-3.89664	-0.448251	0.962662	0.448524	-5.95869	4.71928	2.04122	2.35374	4.27109	4.35443	-1.03501	-1.71113	1.0924	4.94409	-1.53214
87	-1.7959	-5.52647	-0.346735	-4.49554	2.0172	-0.278277	-1.13975	-5.16915	-0.947956	4.07367	-2.61812	-3.62001	-3.55801	0.00473118	-6.14488	-1.25448	3.78466	-2.927	2.67875	-6.29099	-3.18694	0.491942	0.800341	0.362272	-6.39371	4.98882	2.24159	3.0145	4.24228	4.53586	-1.84311	-1.80658	0.314609	5.37193	-0.484816
88	-3.19629	-6.77313	-0.989637	-5.27856	2.22091	-0.0986166	-1.93863	-4.1305	-2.02558	5.43705	-0.658684	-4.94992	-4.51884	0.377745	-6.79845	-1.75922	5.83674	-2.15379	2.85823	-6.75879	-2.36041	1.20303	0.773975	-0.353898	-6.4235	4.47718	2.77055	1.97869	4.15573	4.91855	-0.591882	-2.99746	0.589719	4.58504	-0.639114
89	-3.02878	-6.56888	-2.60039	-5.11573	2.05298	-0.434666	-1.93023	-6.33613	-4.17515	6.72926	1.62992	-4.95438	-6.63693	0.240116	-3.63788	-1.89905	2.50819	-2.81241	3.81672	-6.37796	-2.97037	-0.910348	2.04735	-0.553503	-5.98045	6.06072	2.97554	2.6389	5.09648	7.03036	-0.621558	-1.3804	1.61934	5.84932	1.87314
90	-2.89497	-6.76326	-2.64698	-4.7077	2.04272	-0.659886	-2.44286	-6.60857	-3.75549	5.50374	-1.53924	-6.79532	-1.34225	0.369573	-6.09545	-3.40484	-0.9517	-2.75043	3.32673	-6.63941	-2.085	1.34625	1.03086	-0.0881157	-5.61115	4.38901	2.35278	2.22901	4.5611	5.21992	-1.8937	-1.31529	-0.398481	5.48922	-0.349993
91	-2.7468	-4.82694	-1.39126	-3.59151	1.63634	-0.506317	-1.17394	-4.01662	-1.08866	5.11591	-3.89521	-4.14481	-1.5732	0.821487	-6.03717	-2.09366	6.31526	-2.63774	2.71628	-6.70106	-4.05442	-2.05424	1.07482	0.724998	-6.80212	4.97423	2.14667	2.14582	4.4355	4.35059	-1.54536	-2.10265	0.902012	4.99451	0.430047
92	-2.96938	-4.59529	-1.21413	-3.19747	2.45349	-0.6685	-1.21106	-4.83942	-1.10571	5.48523	-1.50437	-3.70387	0.423353	0.769834	-3.56031	-1.67489	4.45265	-2.31368	3.00276	-6.50758	-3.45636	-0.594334	0.973849	0.41932	-5.37919	4.851	2.33901	2.25451	4.39349	4.66352	-1.70903	-1.52258	-0.912498	5.26164	1.12675
93	-2.94585	-4.03336	-1.95732	-4.13414	2.12281	-0.368537	-2.17763	-3.94567	-2.85082	6.01548	0.9149	-3.61365	-6.75324	0.797176	-6.47849	-0.837133	1.12203	-3.33757	3.08765	-6.4482	-2.25905	-0.616128	0.964707	0.110101	-4.35171	4.81647	2.65572	2.05101	4.87891	5.80715	0.76862	-1.81448	0.0558901	6.09527	-0.540444
94	-2.68685	-4.69736	-1.26103	-3.10905	2.18983	-0.764783	-0.94436	-4.94948	-1.59842	4.85955	0.391561	-3.13593	-1.68049	0.12507	-3.43573	-1.66615	6.79029	-2.66762	2.90457	-4.7003	-3.72264	0.345336	0.765965	-0.448233	-6.8838	4.85814	1.8567	2.02325	4.4474	4.73566	-1.02693	-1.3141	0.0792241	4.89767	-0.127958
95	-2.71868	-3.43072	-1.81772	-4.18784	3.04679	-0.348697	-1.21058	-3.94527	-2.38011	5.72722	1.75157	-2.90339	-6.88096	0.477041	-6.81556	0.419246	-0.739759	-3.36327	2.93676	-6.73537	-3.54229	-2.48901	2.45613	-0.239228	-6.83818	3.89212	2.90868	2.03292	4.96056	5.1494	0.88604	-2.0734	0.509686	5.85714	1.67943
96	-2.7236	-5.71375	-2.22023	-3.56232	1.74869	-0.594045	-1.78668	-5.65861	-2.05195	5.43298	2.14174	-5.99525	-1.16899	0.500137	-5.57022	-2.63916	3.54285	-2.42385	3.18809	-7.01233	-4.08446	0.206405	0.859014	-0.0965376	-6.11289	4.84052	2.04145	1.81071	4.35342	4.62563	-1.35558	-2.30977	0.108069	5.47286	1.05095
97	-2.87454	-6.77685	-1.45439	-3.58176	2.12615	0.182527	-1.34587	-6.4723	-2.47214	5.71774	-2.2373	-4.5206	-3.0043	0.524842	-6.35193	-2.8096	7.01567	-2.29972	3.14517	-6.54158	-3.42848	1.13563	1.0266	0.586775	-6.61519	3.47079	2.20059	2.85326	4.4368	4.75395	-0.853518	-0.510067	1.25829	5.45561	-1.24171
98	-2.16646	-4.23177	-0.123694	-3.18523	1.71796	-0.21917	-2.05446	-6.38011	-1.70439	5.09676	-2.53597	-3.93769	-5.57507	0.463768	-6.39448	-1.54313	4.9151	-1.00107	3.19474	-6.72252	-4.6685	0.217776	0.504092	-0.312092	-6.78624	4.26693	2.10471	1.56904	4.27262	4.67543	-1.58596	-1.35475	0.439081	4.84934	-1.31419
99	-2.64781	-4.11841	-0.922662	-3.67041	1.64737	-0.637653	-1.8675	-4.96794	-1.49249	5.47433	-0.671614	-2.90161	-6.93377	0.0080595	-6.72951	-0.632144	3.35936	-2.17633	3.29693	-5.36902	-3.8176	1.68783	0.5498	-0.369134	-2.46242	4.70107	2.31872	2.27548	4.30246	4.94977	-0.331787	-0.904858	0.378385	5.22033	0.219658
100	-2.10402	-5.3992	-1.50929	-4.24071	1.41589	-0.708833	-1.86936	-5.79242	-2.28567	5.3148	-1.925	-4.2495	-1.72658	0.0343003	-2.39027	-2.05121	6.85748	-1.72794	3.33005	-5.82601	-4.21082	1.0879	1.31856	-0.231737	-5.95244	5.38276	2.40695	2.45716	3.98609	5.01539	-0.742844	-1.12669	0.902712	5.61254	0.404984
101	-2.98865	-5.98862	-2.72502	-2.93519	1.64107	-0.442558	-1.89619	-7.747	-2.61665	4.8378	0.625873	-5.13284	-1.85005	0.442265	-5.85584	-1.46822	5.17187	-1.8174	2.61333	-6.48313	-3.31178	-0.0451679	0.728745	0.0985727	-7.86568	4.44264	2.06799	1.91696	4.16449	4.51964	0.0746193	-2.27601	-0.420168	4.8714	2.66384
102	-1.28703	-3.43407	0.0544605	-3.00715	2.29393	-0.290129	-1.20936	-3.79399	0.00148773	5.61512	-1.33793	-2.11369	-7.11081	0.509959	-6.90566	-0.878907	5.67342	-1.65163	3.41177	-4.99077	-3.20173	-0.0878539	0.350017	0.234214	-6.99049	5.07641	1.74545	1.93064	4.47386	4.51953	-0.209323	-1.96655	0.96213	5.30018	-0.753283
103	-1.5638	-3.65047	-0.364777	-3.6106	1.10585	-0.269067	-0.676149	-5.61773	0.293842	5.33324	-5.71996	-2.94843	-0.818432	-0.147317	-7.9728	-1.11441	3.87266	-2.11687	3.04243	-7.26242	-2.10213	0.100389	0.0213509	0.854207	-7.97909	3.41083	2.05677	2.11926	4.18665	4.70854	-0.617662	-2.23185	-0.32299	5.00424	-1.08307
104	-2.57006	-5.24074	-1.89788	-3.80287	1.65784	-0.22726	-2.60698	-7.04184	-2.03573	5.57285	-4.35451	-5.21876	-7.48205	0.375987	-7.29105	-2.04457	4.26627	-3.34479	3.18581	-7.28323	-3.91788	1.20934	0.427845	0.384047	-7.40271	4.54155	1.90443	2.25725	4.05453	4.73733	-1.23579	-1.97737	-0.45984	5.1069	0.665618
105	-2.0117	-4.83449	-1.29012	-3.70447	1.95365	-0.830627	-1.26387	-4.58486	-1.52378	5.19426	-2.83776	-3.79942	-1.66022	0.704108	-6.30442	-2.01922	4.31576	-1.76629	2.99945	-5.72163	-3.31798	-3.43131	0.474263	0.285338	-7.14452	4.64922	2.14353	1.7353	4.24435	4.65722	-1.08888	-2.05501	-0.530311	5.00763	1.62503
106	-1.90834	-3.98144	-0.497462	-2.97043	1.72711	-0.610004	-1.13255	-4.54309	-0.944625	5.47429	-3.24545	-3.70015	-0.198975	0.603314	-6.27843	-1.40778	5.13216	-2.74831	3.29488	-7.44343	-3.10143	-0.79734	0.716993	1.03824	-7.1781	5.16604	2.00318	1.70595	4.42626	4.82409	-1.81197	-2.53167	-0.564716	5.44703	0.50662
107	-1.81126	-4.07125	-0.935048	-1.07402	1.59529	-1.2392	-1.75953	-4.06981	-1.44413	5.24651	2.472	-3.96744	-6.4906	0.393335	3.91729	-1.51401	3.34637	-1.88792	3.07505	-1.7706	-2.22238	0.937398	1.26744	-1.12336	-5.14048	3.89869	2.08789	1.07141	3.36879	4.43499	2.6405	-0.370771	0.613574	4.85214	3.18381
108	-2.83698	-7.05346	-0.12583	-3.65454	2.21785	-0.447043	-0.986208	-5.6432	-1.71759	5.3656	-1.38501	-4.26394	-3.28146	0.31916	-5.18912	-2.36146	5.93801	-1.90967	3.06605	-5.17198	-3.99184	0.269946	0.6139	-0.256965	-6.28653	4.66878	2.05293	2.3897	4.36547	4.91129	-1.56033	-1.14107	1.05541	5.32831	-0.170032
109	-2.3243	-3.85234	-0.604725	-3.9032	1.91214	-0.488635	-0.565106	-4.12756	-0.549885	5.37359	-1.31904	-2.44204	-3.81382	0.0715723	-1.49811	-0.943055	6.47295	-1.89337	3.44828	-6.12278	-3.73985	1.13491	0.705736	0.026762	-7.05136	5.26568	2.06682	2.64771	4.55283	5.08776	-0.273691	-1.53112	1.32061	5.70675	0.76009
110	-2.98161	-6.90576	-1.79483	-3.69412	1.89022	-0.637035	-1.73582	-5.46112	-3.04553	5.03658	0.807446	-5.79799	-0.806477	0.35179	-5.49765	-3.07831	4.26187	-2.47549	2.61872	-5.89501	-3.1342	0.551465	0.152563	-0.25454	-5.71911	4.36282	1.6826	1.82496	4.10772	4.66073	0.197402	-2.00443	0.0191727	5.14057	1.49292
111	-2.44387	-5.21147	-0.933476	-3.43655	1.89656	-0.863779	-1.77315	-5.84301	-2.20395	5.42672	0.729224	-4.45154	-1.628	0.290362	0.378152	-1.75298	3.09873	-2.04735	2.93156	-2.538	-3.72073	0.340472	0.563786	0.049571	-6.07169	4.4993	2.29172	1.94115	4.11011	4.70014	2.41302	-0.581048	0.769158	5.07082	1.46696
112	-1.63475	-5.10957	-1.69014	-3.31593	2.08244	-0.588868	-1.94288	-5.19824	-1.67786	5.2661	-3.60536	-3.90017	-1.88743	0.211518	-5.63032	-1.82759	4.53671	-1.53541	3.10648	-7.32438	-4.32429	-0.0142117	0.00759125	-0.400718	-6.23423	4.29188	1.97824	1.71877	4.33011	4.92555	-1.13665	-1.7338	0.467857	5.03094	-0.281142
113	-0.390635	-1.28385	2.27171	-0.612154	2.62858	-0.233061	0.488278	-1.80661	0.655709	6.30326	0.200571	-0.908913	-3.49888	0.359003	-1.76754	0.595077	4.29904	-1.35328	5.25849	-7.02674	-3.29529	-0.583795	1.83556	-0.65262	-5.52545	6.64255	2.55454	2.548	5.40223	6.43204	0.578271	-1.58005	3.2304	6.75412	3.15931
114	-2.10151	-6.67971	-1.73971	-2.8428	2.0252	-0.347067	-1.75129	-4.71387	-1.64783	5.57357	-2.61263	-4.41419	-4.57733	0.666478	-5.5715	-2.99346	2.5767	-1.65595	3.41142	-6.44416	-3.34123	-1.46842	0.619925	0.0437412	-6.64194	4.54495	1.88224	1.83328	4.996	4.96277	-1.28225	-2.23135	0.42347	5.55174	-0.433315
115	-2.53478	-5.19238	-0.988509	-3.45374	1.63229	-0.794727	-1.71676	-3.97519	-1.68013	4.99892	-0.285848	-4.01741	-3.02414	0.231212	-5.08307	-1.82991	4.18055	-1.55248	3.0698	-6.37697	-3.32401	0.346637	0.503248	0.0310516	-7.01788	4.64368	1.64977	1.94688	4.39778	4.85431	-0.767095	-1.80135	-0.259469	5.25802	1.4367
116	-2.17912	-3.46668	-0.374102	-2.6389	1.91353	-0.544597	-1.31556	-4.49492	-1.15631	5.33289	-2.24045	-3.08311	-2.66377	0.62512	-6.7106	-1.65855	5.51524	-1.92889	3.4613	-6.59355	-3.41717	-3.26508	0.533805	0.13872	-5.18346	4.59052	1.79045	2.01351	4.19172	4.6988	-1.13675	-2.08032	-0.746057	5.15785	-1.01687
117	-2.73453	-5.14234	-0.558685	-3.02746	1.59538	-0.958255	-1.84379	-5.00171	-2.88605	5.47917	-1.33611	-4.30347	-2.31076	0.465155	-6.1773	-3.02993	0.369944	-2.01892	3.25069	-6.824	-2.85807	-1.7135	0.73982	0.648258	-7.05754	4.88211	2.09655	2.00161	4.43315	4.9011	-1.9538	-1.81744	-0.0143852	5.28494	0.689388
118	-3.48374	-6.25235	-2.34071	-3.86654	1.86577	0.334753	-1.77992	-5.9308	-1.77685	5.46201	-3.20258	-5.82786	-7.80536	0.686159	-2.1751	-1.58241	4.07285	-2.27908	2.4343	-6.39279	-2.90256	1.312	0.142122	-0.586598	-3.90734	5.13212	2.2803	1.15868	3.5914	5.34352	-1.18253	-0.523847	-0.475174	4.89447	-1.87743
119	-2.5006	-6.68273	-0.989707	-3.6406	1.8367	-0.295368	-2.68639	-6.03637	-3.27817	6.02565	-3.46282	-5.40607	-6.67819	0.0878577	-6.60001	-2.10156	3.93099	-1.66459	3.60247	-6.51345	-5.09813	1.08356	0.277748	-0.335628	-5.83526	5.36303	1.83901	1.82718	4.99432	5.03096	-1.64613	-1.44689	0.78003	5.74204	0.655369
120	-3.3728	-7.14311	-2.19394	-3.93878	2.91047	-0.317257	-2.57252	-4.75611	-3.08352	5.11508	-0.0782023	-6.67024	-7.18662	-0.0192738	-6.30708	-0.943908	4.40477	-2.02202	3.75891	-6.35058	-1.44218	-2.6391	1.38017	-0.804413	-3.04662	4.5643	2.67482	2.00837	4.36458	4.83147	-0.620833	-1.22198	0.558514	4.64182	0.690315
121	-2.32016	-4.72626	-1.5632	-3.99654	2.23252	-0.142858	-1.24944	-6.25004	-1.27101	5.58805	-3.45673	-4.5085	-3.74381	0.533125	-6.30842	-1.64572	7.29328	-2.52897	3.15845	-6.29078	-4.53003	-0.12545	1.06379	0.897529	-6.51658	4.60982	2.23791	2.17973	4.4529	4.95156	-1.6745	-1.27548	1.83449	5.25445	-1.66763
122	-2.53756	-5.04544	-1.31644	-4.14981	1.7185	-0.403552	-1.59083	-6.56375	-1.49762	4.97536	-0.27918	-3.85147	-5.20603	0.302869	-6.79193	-2.06668	-1.72336	-2.8947	2.85662	-6.80101	-3.54284	0.265467	0.584063	0.31565	-4.35919	4.2413	2.03608	2.16084	4.16271	4.70354	-0.828575	-1.82829	-0.188309	4.8778	0.954402
123	-0.612094	-1.59287	1.02693	-1.79773	2.07505	-0.424595	0.340358	-2.4906	0.608058	4.96586	4.25	-1.29804	-2.43129	0.178495	-5.8934	0.412317	0.947483	-1.02767	3.31363	-5.38319	-2.98847	-1.00437	1.64527	-0.123634	-4.69223	5.04537	2.5089	2.08032	4.12935	4.81393	0.70632	-1.3599	1.72672	5.2874	0.814626
124	-2.49777	-5.6421	-1.70363	-3.49622	1.71939	-0.595615	-1.95321	-6.99708	-1.94122	5.61614	-2.84633	-4.31491	-2.30581	0.601769	-7.04363	-2.72743	4.76192	-2.84274	2.69533	-7.02081	-3.57502	-3.16266	0.932223	0.22237	-5.65064	4.75589	2.44382	1.55642	4.58331	4.90062	-0.397229	-2.6138	0.38386	5.45098	1.39229
125	-1.93257	-4.91106	-0.94181	-3.78151	1.75411	-0.395512	-1.75015	-5.20356	-1.35361	5.74518	-2.51965	-3.24014	-5.91569	-0.166434	-6.8654	-1.54475	5.12729	-2.91457	3.35752	-5.20502	-3.36614	0.131256	0.920604	-0.122494	-6.88215	4.56974	2.09747	1.95773	4.40439	4.80899	-0.542142	-1.9439	0.669791	5.45683	-1.56386
126	-2.76666	-6.40592	-2.01056	-3.5501	1.59311	-0.46103	-3.03544	-7.47251	-2.45234	5.527	1.07778	-4.59853	-1.23018	0.252589	-5.5952	-2.78649	5.11934	-2.41808	3.3495	-7.50013	-2.04143	0.34261	0.926966	-0.0624332	-7.28484	4.30667	1.76782	0.953794	3.77514	4.62401	-1.5049	-0.65457	0.25996	5.02631	0.177054
127	-3.00076	-4.33116	-0.758628	-3.44617	2.56404	-0.339221	-1.06973	-4.94808	-3.30461	7.18838	-0.695138	-3.23609	-7.36491	0.275486	-4.64303	-0.648034	0.551326	-3.30127	4.35243	-7.19389	-3.58391	0.167883	2.80161	-0.300318	-5.08133	6.83094	2.9118	2.39549	6.21088	6.76725	-1.73587	-1.59343	1.18913	7.38424	1.67086
128	-2.35514	-4.53121	-0.965434	-3.87404	1.99387	-0.807327	-1.70447	-5.36543	-2.13708	4.88436	-1.03812	-4.02076	-6.123	0.534996	-7.3772	-1.17966	4.83033	-1.57424	3.4131	-7.29962	-3.62927	0.11836	0.645662	-0.405149	-6.53136	5.09165	1.87819	2.02904	4.56699	4.7961	-0.460523	-1.41447	0.486813	5.45746	0.0869474
129	-1.55406	-2.70129	0.76708	-2.39943	2.36831	-0.695295	-0.871141	-3.76175	-2.05653	5.30706	0.884287	-1.57353	-5.80533	0.0550709	-3.99697	-0.0879507	-2.67315	-2.69307	3.57878	-5.05871	-3.4228	0.596239	1.41202	0.242846	-5.26962	4.82044	2.42002	2.00567	4.56941	5.25706	1.42551	-1.16453	0.00737095	5.77871	-0.875906
130	-2.89586	-7.23658	-2.87403	-5.32398	2.27216	-0.849803	-2.32136	-6.97412	-2.84178	5.05611	1.60284	-3.81982	-5.07111	-0.158016	-5.90103	-1.98278	4.38008	-2.48703	3.75602	-6.18362	-0.172743	3.20121	1.0402	0.537071	-6.42889	5.50462	2.32389	1.93972	4.69011	4.87091	-1.28313	-0.787783	0.284391	5.04304	1.1005
