# Supplementary material for: Whole-genome and Epigenomic Landscapes of Malignant Gastrointestinal Stromal Tumors Harboring KIT Exon 11 557–558 Deletion Mutations
Source: Cancer Res Commun. 2023 Apr 24;3(4):684–96. doi: 10.1158/2767-9764.CRC-22-0364 (PMC10124575; doi:10.1158/2767-9764.CRC-22-0364)
Supplement: Supplementary Data S5 — Expression data of probes used for the volcano plot comparing between malignant GISTs carrying KIT Δ557–558 and other GISTs. [file crc-22-0364-s20.xlsx]

## Sheet: Supplmentary Data S5
Supplementary Data S5. Expression data of probes used for the volcano plot comparing between malignant GISTs carrying KIT Δ557–558 and other GISTs.
Supplementary Data S5. Probes used for the volcano plot comparing gene expression between malignant GISTs carrying KIT exon 11 deletions involving codons 557–558 and other GISTs.
Probe ID	Gene symbol	Chr	Fold change (Group A vs Groups B-D)	Q-Value
A_23_P169039	SNAI2	chr8	5.55385	7.89291e-05
A_23_P73801	TCEAL1	chrX	0.61434	0.00367466
A_21_P0010830			0.349652	0.0125856
A_23_P4808	PTGER1	chr19	0.129639	0.0125856
A_33_P3364459	GMPR2	chr14	0.614006	0.0125856
A_23_P19182	REEP2	chr5	0.212497	0.0211042
A_23_P326142	SND1-IT1	chr7	1.54986	0.0211042
A_23_P418373	BCL2L2	chr14	0.54001	0.0211042
A_23_P60283	XPA	chr9	0.55278	0.0211042
A_23_P73493	CETN2	chrX	0.618197	0.0211042
A_24_P68819	PPP1R21	chr2	0.63708	0.0211042
A_32_P212471	RIIAD1	chr1	0.21486	0.0211042
A_23_P140146	IFI27L2	chr14	0.502315	0.0216231
A_23_P212339	FYCO1	chr3	0.523519	0.0216231
A_33_P3314341	KIAA1958		0.604298	0.0216231
A_33_P3387463	ATP6V1D	chr14	0.60978	0.0216231
A_23_P60354	SMARCA2	chr9	0.538471	0.0224051
A_24_P188071	TUBA1C	chr12	2.54833	0.0224051
A_33_P3238166	PXDN	chr2	3.10525	0.0224051
A_33_P3271455	PXDN	chr2	3.15172	0.0224051
A_33_P3381948	WTIP	chr19	3.0619	0.0224051
A_23_P140821	PARD6A	chr16	0.334272	0.0254945
A_21_P0014006			0.532836	0.031128
A_23_P131846	SNAI1	chr20	8.5454	0.031128
A_23_P151544	DDX24	chr14	0.591211	0.031128
A_23_P332326	ARHGEF19	chr1	3.23333	0.031128
A_23_P392126	LYRM9	chr17	0.452437	0.031128
A_23_P502035	GALT	chr9	0.476402	0.031128
A_24_P228026	CYB5D2	chr17	0.545604	0.031128
A_24_P35891	ZNF219	chr14	0.314593	0.031128
A_33_P3209646	WDFY2	chr13	0.470128	0.031128
A_33_P3235640	RBBP5	chr1	1.54296	0.031128
A_33_P3274935	HID1	chr17	0.267495	0.031128
A_23_P394567	KIAA1467	chr12	0.378574	0.0311496
A_23_P353744	LARP1B	chr4	1.70888	0.0312874
A_23_P376870	C14orf79	chr14	0.549285	0.0312874
A_23_P452	DDR2	chr1	0.443135	0.0312874
A_24_P203689	KIF7	chr15	3.58518	0.0312874
A_24_P206047	SLC25A4	chr4	0.435105	0.0312874
A_24_P230057			7.32466	0.0312874
A_24_P353794	GALNT2	chr1	0.52674	0.0312874
A_23_P46351	TDRKH	chr1	0.487941	0.0321109
A_24_P142024	CHMP4A	chr14	0.642759	0.0321109
A_23_P130194	PYCR1	chr17	3.17606	0.0334496
A_33_P3240295			4.93072	0.0335381
A_24_P347480	NEK9	chr14	0.622874	0.0344976
A_23_P350895	RABGAP1		0.507507	0.0347338
A_23_P64837	SMAGP	chr12	2.81738	0.0358241
A_23_P99771	PNMA1	chr14	0.568785	0.0358241
A_24_P148043	FAM20B	chr1	0.586998	0.0358241
A_33_P3245539	PNMA1	chr14	0.566125	0.0358241
A_33_P3758973	DKFZP761C1711		0.305251	0.0358241
A_23_P392476	AK9	chr6	0.231337	0.0363618
A_23_P25746	ARHGAP5-AS1	chr14	0.42945	0.0364737
A_23_P346302	ZMAT2	chr5	0.645176	0.036792
A_24_P385134	SCD5	chr4	0.509851	0.0398381
A_23_P105747	APPL2	chr12	1.51629	0.0403908
A_33_P3411204	GCNT2	chr6	0.331214	0.0404268
A_24_P169843			5.26458	0.0408789
A_21_P0000498	SNORD1C	chr17	2.18831	0.0414475
A_33_P3345663	PPP1R21	chr2	0.711417	0.0414475
A_24_P42136	KRT18	chr12	9.45224	0.042031
A_24_P295963	SLC38A2	chr12	1.63632	0.042776
A_24_P56467	GMPR2	chr14	0.650306	0.042776
A_33_P3271445	COL4A3BP	chr5	0.664393	0.042776
A_21_P0000192	TGIF1	chr18	2.02679	0.0428526
A_21_P0000202	MGAT4B	chr5	1.55533	0.0428526
A_23_P112289	TMOD1	chr9	0.14872	0.0428526
A_23_P131899	SDCBP2	chr20	3.14948	0.0428526
A_23_P141636	EIF4A3	chr17	1.51646	0.0428526
A_23_P254353	NOXA1	chr9	0.431928	0.0428526
A_23_P259166	TCEAL4	chrX	0.710938	0.0428526
A_23_P373708	KRT18P55	chr17	6.36431	0.0428526
A_23_P413285	CC2D2A	chr4	0.552169	0.0428526
A_24_P288754	PIGA	chrX	1.34876	0.0428526
A_24_P79808	PBXIP1	chr1	0.417869	0.0428526
A_32_P112493	PKDCC	chr2	4.84849	0.0428526
A_32_P827528	S1PR2	chr19	4.19164	0.0428526
A_33_P3272773	ZNF217	chr20	2.01152	0.0428526
A_33_P3313640			2.18541	0.0428526
A_33_P3677814	NPSA		0.431574	0.0428526
A_23_P123848	DAB2IP	chr9	0.319166	0.0439546
A_23_P146134	DUSP26	chr8	0.116941	0.0439546
A_23_P169428	TRUB2	chr9	0.705944	0.0439546
A_23_P340722	XPOT	chr12	1.68858	0.0439546
A_23_P404134	TOX4	chr14	0.645227	0.0439546
A_23_P416894	GSAP	chr7	0.389092	0.0439546
A_24_P336417	XPR1	chr1	0.407369	0.0439546
A_24_P941505	FAM120A	chr9	0.698183	0.0439546
A_33_P3215093	CHIC1	chrX	0.654167	0.0439546
A_33_P3264042	EFCAB3	chr17	2.72545	0.0439546
A_33_P3272563	NMT2	chr10	1.66852	0.0439546
A_33_P3283713	ABHD14A	chr3	0.48253	0.0439546
A_33_P3386765	ABHD14A	chr3	0.479059	0.0439546
A_33_P3413523	DBF4	chr7	1.86147	0.0439546
A_23_P331943	TMEM181	chr6	1.59807	0.0454992
A_32_P52911	ADI1	chr2	1.77197	0.0454992
A_33_P3274756	DOPEY1	chr6	0.708827	0.0454992
A_33_P3321050	PHACTR2	chr6	0.408838	0.0454992
A_24_P256063			6.63417	0.0457325
A_23_P160546	FAM63A	chr1	0.574936	0.0458364
A_32_P229618	DLG2	chr11	0.189116	0.0458364
A_23_P367405	PCBD1	chr10	0.603691	0.0458872
A_24_P911676	SOX4	chr6	3.44079	0.0458872
A_23_P33583	DNAH7	chr2	0.4277	0.0459703
A_24_P163237	STOX2	chr4	10.8678	0.0459703
A_33_P3410650	SPAG8	chr9	0.423497	0.0459703
A_21_P0014394			2.00211	0.046091
A_23_P205389	MOAP1	chr14	0.51517	0.046091
A_23_P208240	ZNF160		1.567	0.046091
A_23_P71867	IL11RA	chr9	0.563495	0.046091
A_24_P151582	TEF	chr22	0.484785	0.046091
A_32_P151544	KRT18	chr12	4.62215	0.046091
A_33_P3242733	PKDCC	chr2	4.7793	0.046091
A_33_P3284621			0.394649	0.046091
A_23_P107653	ETFB	chr19	0.485214	0.0469795
A_23_P69586	FAT1	chr4	2.4893	0.0469795
A_23_P251695	NXT1	chr20	1.52438	0.0477095
A_23_P31896	ST3GAL1	chr8	2.67414	0.0477095
A_33_P3340565	PRSS53	chr16	1.50357	0.0479371
A_23_P140876	ABCA3	chr16	0.280818	0.0490284
A_23_P163161	SDR39U1	chr14	0.675396	0.0490284
A_23_P253395	UNC13B	chr9	0.486678	0.0490284
A_33_P3210168	PIN1	chr19	0.762443	0.0490284
A_33_P3243622	DCAF8	chr1	0.722798	0.0490284
A_33_P3419998	SLC4A8	chr12	0.359818	0.0490284
A_23_P133902	PSORS1C1	chr6	5.73648	0.0493989
A_23_P37391	CCDC85C	chr14	0.520315	0.0493989
A_23_P61551	CD2BP2	chr16	0.718361	0.0493989
A_23_P65466	RAB2B	chr14	0.636516	0.0493989
A_24_P339416	ARSG	chr17	0.470934	0.0493989
A_24_P408603	RAB39B	chrX	0.389018	0.0493989
A_32_P25737	CHIC1	chrX	0.633981	0.0493989
A_33_P3209404	XLOC_014512		1.52398	0.0493989
A_33_P3245784	ZNF620	chr3	0.526573	0.0493989
A_33_P3374085	LRRFIP1	chr2	1.76273	0.0493989
A_33_P3403153	C1QTNF2	chr5	0.32388	0.0493989
A_33_P3405789	TULP3	chr12	1.4322	0.0493989
A_33_P3258467	SPTBN1	chr2	2.41522	0.0495029
A_23_P23719	VPS45	chr1	0.76384	0.0513358
A_33_P3351914	NDUFA10	chr2	0.685573	0.0529837
A_23_P153197	TGIF1	chr18	2.01054	0.053146
A_33_P3271599	CCDC125	chr5	0.62414	0.053146
A_33_P3337242	DTNBP1	chr6	0.650285	0.053146
A_33_P3356910	TCEAL6	chrX	0.436071	0.054135
A_32_P18470	TCEAL5	chrX	0.417729	0.0541608
A_21_P0000149	GCFC2	chr2	1.39364	0.0543215
A_33_P3306510	NUP153	chr6	1.5168	0.0543215
A_19_P00317094			0.689791	0.0548014
A_33_P3377060	SSR1	chr6	1.43006	0.0568337
A_33_P3315906	PTP4A3	chr8	0.33325	0.057419
A_33_P3441060	TMEM242	chr6	0.729803	0.0575603
A_23_P304450	GATA6	chr18	4.56487	0.058277
A_23_P37484	CHSY1	chr15	1.78845	0.058277
A_24_P149704	DAB2IP	chr9	0.343273	0.058277
A_33_P3489737	NLN	chr5	2.54687	0.058277
A_24_P316005	RABGAP1L	chr1	0.502992	0.0585051
A_23_P210465	PI3	chr20	1.95907	0.0591612
A_23_P342053	RBBP6	chr16	1.64091	0.0591612
A_23_P389118	ANO6	chr12	1.53143	0.0591612
A_23_P19938	KDELR2	chr7	1.7231	0.0593596
A_23_P65129	SPRYD3	chr12	0.554807	0.0593596
A_33_P3348362	ARHGAP5-AS1	chr14	0.484239	0.0595099
A_23_P8834	EPHX2	chr8	0.500337	0.059731
A_33_P3358648	LRRFIP1	chr2	1.84302	0.060366
A_33_P3620832	ZNF483	chr9	0.419701	0.060366
A_23_P54041	THTPA	chr14	0.541702	0.0605918
A_32_P226205	ZFHX2	chr14	0.48028	0.0614409
A_23_P122815	CALU	chr7	1.65525	0.0626554
A_23_P117424	DCAF11	chr14	0.700878	0.063064
A_24_P462899	CENPW	chr6	2.11136	0.063064
A_21_P0000847	LOC100630918	chr2	0.648015	0.063338
A_23_P370544	ANKAR	chr2	0.668521	0.063338
A_23_P50000	FAM57A	chr17	2.78672	0.063338
A_23_P76914	SIX1	chr14	8.37964	0.063338
A_24_P138022	FAM120A	chr9	0.697306	0.063338
A_24_P309594	SLC48A1	chr12	0.481878	0.063338
A_24_P358131			5.15916	0.063338
A_24_P359322	C21orf49	chr21	0.47701	0.063338
A_32_P18440	ARID5B	chr10	1.79619	0.063338
A_33_P3280805	LMO7	chr13	0.527194	0.063338
A_33_P3287710	DLG5-AS1	chr10	0.364135	0.063338
A_23_P372925	KIAA1737	chr14	0.683243	0.0634165
A_21_P0012583	XLOC_014512		0.218467	0.0646768
A_23_P112774	PTP4A3	chr8	0.329199	0.0646898
A_23_P348383	CC2D2A	chr4	0.557055	0.0646898
A_23_P41066	RASSF1	chr3	1.85019	0.0646898
A_23_P250735	CBX7	chr22	0.440486	0.0649061
A_23_P31747	C8orf76	chr8	1.37185	0.0649061
A_23_P342138	ADAMTSL1	chr9	0.160451	0.0649061
A_23_P94546	GKAP1	chr9	0.50848	0.0649061
A_24_P153511	OSBPL8	chr12	1.50366	0.0649061
A_24_P186346	ANAPC1	chr2	1.40322	0.0649061
A_21_P0009196			2.93301	0.0651279
A_21_P0014909			1.62014	0.0651279
A_23_P387943	CASP2	chr7	1.63204	0.0651279
A_23_P73208	GABPB2	chr1	0.558235	0.0651279
A_24_P98385	RNF20	chr9	0.620409	0.0651279
A_33_P3295803	RAB2B	chr14	0.675493	0.0651279
A_33_P3282205			0.465627	0.0660103
A_21_P0012722			0.210442	0.0677059
A_33_P3292794	SMUG1	chr12	0.65851	0.0677059
A_33_P3356752	GPER1	chr7	0.489457	0.0677059
A_21_P0006356	XLOC_007433		0.444201	0.0684114
A_33_P3366859	BAGE		1.286	0.0688819
A_21_P0000023	RIOK2	chr5	1.61819	0.068927
A_21_P0001556	XLOC_000939		0.584013	0.068927
A_23_P111240	PHACTR2	chr6	0.393711	0.068927
A_23_P127915	STK33	chr11	0.233395	0.068927
A_23_P144578	GNPDA2	chr4	0.728597	0.068927
A_23_P144807	SEPT8	chr5	0.330072	0.068927
A_23_P251705	ARHGEF9	chrX	0.691421	0.068927
A_23_P69521	CCNI	chr4	1.27617	0.068927
A_24_P202319	ATP2A3	chr17	0.195099	0.068927
A_24_P49190	C17orf58	chr17	1.55997	0.068927
A_24_P84970			2.4588	0.068927
A_32_P192545	TCEAL6	chrX	0.439312	0.068927
A_33_P3240532	RGL1	chr1	0.466649	0.068927
A_33_P3318926	UNC13B	chr9	0.526991	0.068927
A_33_P3535649	FLYWCH1	chr16	0.428323	0.068927
A_23_P58443	ANKHD1-EIF4EBP3	chr5	0.697718	0.0689467
A_23_P163682	RHBDF1	chr16	2.34071	0.0690889
A_23_P22263	BANP	chr16	1.44274	0.0690889
A_24_P193582	DEF8	chr16	1.59411	0.0690889
A_32_P16258	EXOC6B		0.651254	0.0702715
A_23_P136986	APOOL	chrX	0.747929	0.0703652
A_23_P320578	RGS16	chr1	4.60768	0.0703652
A_23_P398372	C9orf69	chr9	0.57745	0.0709387
A_33_P3279610	COX6A2	chr16	0.316803	0.0709387
A_21_P0000040	ZBTB24	chr6	2.29613	0.0711324
A_23_P36611	APAF1	chr12	1.53538	0.0711324
A_23_P111228	COQ3	chr6	0.682189	0.0715871
A_23_P157784	HINT2	chr9	0.528169	0.0715871
A_33_P3358641	LRRFIP1	chr2	1.83953	0.0715871
A_23_P253412	MRPL50	chr9	0.609201	0.0716942
A_33_P3305472			1.83051	0.0716942
A_24_P199655	VANGL1	chr1	1.7208	0.0720199
A_24_P132039	RNF14	chr5	0.719941	0.0724486
A_21_P0000642	LINC00959	chr10	0.589651	0.0727622
A_21_P0006005			0.383558	0.0727622
A_23_P70318	ENPP4	chr6	0.265606	0.0727622
A_33_P3341239	CDK16	chrX	1.52532	0.0727622
A_21_P0011306	SYNGR2	chr17	0.451007	0.0730686
A_23_P252808	WBP1	chr2	0.729577	0.0730686
A_23_P123672	TDRD7	chr9	0.494944	0.0730818
A_23_P217845	RGS16	chr1	4.35899	0.0730818
A_32_P231493	DOCK9-AS2	chr13	0.299793	0.0730818
A_33_P3641427	MYEF2	chr15	0.37936	0.0730818
A_24_P393565	ZNF396		0.56874	0.0732967
A_32_P224522	SLC25A23	chr19	0.637081	0.0732967
A_33_P3272209	MFSD6	chr2	0.463632	0.0732967
A_21_P0005188	HOXA11-AS	chr7	8.4895	0.0734324
A_21_P0014001	NNT-AS1	chr5	0.638033	0.0734324
A_21_P0014944			0.330685	0.0734324
A_23_P366682	TPGS1	chr19	0.518676	0.0734324
A_23_P400603	MGC21881	chr9	0.497226	0.0734324
A_23_P50942	RAB3GAP1	chr2	0.767112	0.0734324
A_23_P8640	GPER1	chr7	0.243484	0.0734324
A_24_P37441	PDK1	chr2	2.10584	0.0734324
A_24_P57730	MRPL52	chr14	0.70865	0.0734324
A_23_P159839	C1GALT1C1	chrX	0.741144	0.0734438
A_33_P3225760	PCDH18	chr4	3.00957	0.0734438
A_33_P3235731			0.135758	0.0734438
A_33_P3250083	NFATC4	chr14	0.440785	0.0734438
A_19_P00318978			1.92441	0.073447
A_23_P163306	CGNL1	chr15	4.97773	0.073447
A_23_P169470	CDK9	chr9	0.59114	0.073447
A_23_P218317	NARF	chr17	1.52518	0.073447
A_23_P406341	AFAP1L2	chr10	0.45746	0.073447
A_24_P156576	GEMIN8	chrX	0.725792	0.073447
A_24_P41975	TDRKH	chr1	0.50636	0.073447
A_33_P3213493	VAMP2	chr17	0.530387	0.073447
A_33_P3240115	SEPT8	chr5	0.515592	0.073447
A_33_P3302632	HIST1H2BE	chr6	1.96555	0.073447
A_33_P3305885	WNK2	chr9	0.372368	0.073447
A_33_P3316639	CHMP3	chr2	0.764632	0.073447
A_33_P3327140			1.61669	0.073447
A_33_P3345816	GPER1	chr7	0.250304	0.073447
A_33_P3347413	PBXIP1	chr1	0.432573	0.073447
A_23_P151133	TSPAN9	chr12	2.85602	0.0747648
A_23_P41166	B3GALNT1	chr3	0.618664	0.0747648
A_23_P430902	MORN4	chr10	0.550613	0.0747648
A_32_P177955	LOC441461	chr9	0.347988	0.0747648
A_33_P3293202	C8orf37	chr8	0.65698	0.0747648
A_33_P3299416	GRASP	chr12	2.18744	0.0747648
A_33_P3421515			1.96144	0.0747648
A_24_P126139	RAB9B	chrX	0.532199	0.0749966
A_33_P3306823	ZNF846	chr19	0.73934	0.0751774
A_21_P0011403	GOLGA8I	chr15	0.655873	0.0753335
A_23_P257164	AMT	chr3	0.606091	0.0753335
A_24_P12413	TRAM2	chr6	1.64425	0.0753335
A_23_P420692	PPFIA4		5.0359	0.0762837
A_23_P155351	BTD		0.509751	0.0765759
A_23_P212617	TFRC	chr3	2.12297	0.076686
A_23_P259098	ZSCAN16	chr6	0.635578	0.0778859
A_23_P9523	RBKS	chr2	0.599232	0.0778859
A_32_P201212	CETN4P	chr4	0.472898	0.0778859
A_23_P128147	TUBA1B	chr12	1.30231	0.0779772
A_19_P00802713	LOC101929580		1.55198	0.0785208
A_21_P0000641	LINC00959	chr10	0.575863	0.0785208
A_21_P0004271			2.19322	0.0785208
A_23_P215517	KLHL7	chr7	2.28514	0.0785208
A_23_P425516	TSPAN17	chr5	1.42734	0.0785208
A_24_P110558	IGIP	chr5	0.65895	0.0785208
A_24_P139094	SH3GL1	chr19	1.32286	0.0785208
A_24_P648176	LYRM5	chr12	0.666712	0.0785208
A_33_P3256560	ZER1	chr9	0.589877	0.0785208
A_33_P3362981	KCTD5	chr16	1.39034	0.0785208
A_33_P3592015	HABP4	chr9	0.554185	0.0785208
A_23_P160240	ACP6	chr1	0.554069	0.0785853
A_23_P112162	DGAT1	chr8	1.42926	0.0785981
A_23_P109895	SLC26A6	chr3	1.65839	0.0786789
A_23_P110811	COX7C	chr5	0.640456	0.0786789
A_23_P114057	SEMA4C	chr2	1.60868	0.0786789
A_23_P136238	TMEM203	chr9	0.654339	0.0786789
A_23_P138693	NMT2	chr10	1.58208	0.0786789
A_23_P163278	PARP16	chr15	1.67128	0.0786789
A_23_P318296	PLEKHA8	chr7	1.60576	0.0786789
A_23_P34788	KIF2C	chr1	3.44916	0.0786789
A_23_P41455	TRPC3	chr4	0.153656	0.0786789
A_23_P415021	METTL7A	chr12	0.470769	0.0786789
A_23_P432591	CCDC125	chr5	0.634472	0.0786789
A_23_P46947	CNNM1	chr10	0.42424	0.0786789
A_23_P88420	NEDD8	chr14	0.695234	0.0786789
A_24_P110983	AKT3	chr1	0.1132	0.0786789
A_24_P186065	DHFRL1	chr3	0.519123	0.0786789
A_24_P40594	HOMEZ	chr14	0.522829	0.0786789
A_32_P220739	ZNF658	chr9	0.500549	0.0786789
A_32_P93391	NUDT19	chr19	1.35457	0.0786789
A_33_P3300117			2.12679	0.0786789
A_33_P3310286			1.75519	0.0786789
A_33_P3326922			0.491493	0.0786789
A_33_P3354404	KRTAP12-2	chr21	1.65374	0.0786789
A_33_P3411296	PURA	chr5	0.739226	0.0786789
A_21_P0000147	PGM3	chr6	1.49482	0.0787678
A_21_P0005552	HOXA11-AS		7.17895	0.0787678
A_23_P130158	WNT3	chr17	3.86958	0.0787678
A_23_P203829	ZNF10	chr12	0.562746	0.0787678
A_23_P207632	ATP2A3	chr17	0.206865	0.0787678
A_23_P396328	MPDZ	chr9	0.567344	0.0787678
A_23_P58606	CCNG1	chr5	0.685708	0.0787678
A_24_P317827	TMEM8B	chr9	0.458829	0.0787678
A_33_P3226177	CYFIP2		0.491434	0.0787678
A_33_P3232011	RAB17	chr2	2.55338	0.0787678
A_33_P3278475	FOXN2	chr2	1.43168	0.0787678
A_24_P247106	AK3	chr9	0.548138	0.0788306
A_33_P3347452	RPS6KA2	chr6	2.80137	0.0788806
A_23_P14273	ZFYVE21	chr14	0.56492	0.0790608
A_23_P18684	CLGN	chr4	0.104401	0.0790608
A_23_P419202	ZNF658	chr9	0.527	0.0790608
A_23_P390596	PSKH1	chr16	0.700129	0.0797803
A_23_P70020	PFDN1	chr5	0.776932	0.0797803
A_23_P256603	MLLT4	chr6	1.78447	0.0800608
A_23_P346982	DTWD2	chr5	0.722406	0.0801427
A_21_P0000285	SNORD49A	chr17	1.82843	0.0802579
A_23_P100292	ZNF598	chr16	1.27769	0.0802579
A_33_P3294159	CALY	chr10	0.30777	0.0802579
A_33_P3410449	SCARF2	chr22	2.93597	0.0802579
A_21_P0006557			0.631268	0.0805424
A_23_P392470	NR3C2	chr4	0.305359	0.0805813
A_21_P0012929	XLOC_014512		1.71323	0.081096
A_24_P366526	SYNGR2		0.480141	0.081096
A_24_P98263	EBAG9	chr8	0.786964	0.081096
A_33_P3414389	SH2B2	chr7	1.95846	0.081096
A_23_P14124	RASL11A	chr13	7.90829	0.0812155
A_21_P0000497	SNORD1B	chr17	2.16013	0.0819919
A_23_P146479	SURF2	chr9	0.651113	0.0819919
A_32_P35220	CBWD5	chr9	0.725302	0.0819919
A_33_P3243618	GPR137B	chr1	1.84625	0.0819919
A_21_P0012903	INTS6	chr13	0.541927	0.0822132
A_23_P162211	MANSC1	chr12	0.488317	0.0822132
A_23_P88893	DEF8	chr16	1.53764	0.0822132
A_32_P47107			1.65737	0.0822132
A_33_P3254191	OSBPL8	chr12	1.53914	0.0822132
A_33_P3323218	CARF	chr2	0.698677	0.0822132
A_23_P132915	FAM114A1	chr4	1.82733	0.0822575
A_33_P3268005	FAM120AOS		0.582014	0.0822575
A_21_P0013518	GYG1	chr3	0.505403	0.0824874
A_23_P365189	CAMTA2	chr17	0.724023	0.0824874
A_23_P417942	FNBP1L	chr1	2.5731	0.0824874
A_23_P74928	MR1	chr1	0.580815	0.0824874
A_23_P83192	PHPT1	chr9	0.507394	0.0824874
A_23_P8196	ME1	chr6	0.451278	0.0826725
A_24_P28295	RABGAP1L	chr1	0.402315	0.0832836
A_23_P252764	SMARCA2	chr9	0.500474	0.0837147
A_33_P3376095	SYPL2	chr1	0.13213	0.0837147
A_23_P121702	OCIAD2	chr4	2.20985	0.084069
A_32_P115130	MRPL41	chr9	0.551206	0.084069
A_33_P3356701	ZDHHC12	chr9	0.582545	0.0841054
A_33_P3436316	ASXL1	chr20	1.64775	0.084113
A_23_P9280	LOC389765	chr9	0.612833	0.0845302
A_23_P19592	PGM3	chr6	1.49684	0.0847163
A_23_P314120	CHKB	chr22	0.54535	0.0849734
A_24_P229669	GOLGA8I	chr15	0.702012	0.0849734
A_32_P116271	WDFY3-AS2	chr4	0.619494	0.0849734
A_32_P174572	HTR7P1	chr12	0.483891	0.0849734
A_23_P66872	GEMIN4	chr17	1.62825	0.0849871
A_33_P3384721	NDUFB8	chr10	0.681134	0.0849871
A_23_P65357	SYNJ2BP	chr14	0.661514	0.0852328
A_33_P3416588	RIT2	chr18	1.5556	0.0856115
A_33_P3433873	ZWILCH	chr15	1.74564	0.0857241
A_21_P0013375			0.421621	0.0858779
A_33_P3270485	CBX6	chr22	0.535159	0.0872133
A_33_P3283626	RNPC3		0.486663	0.0872133
A_23_P158007	ZDHHC12	chr9	0.595196	0.0873983
A_24_P215475	ZNF10	chr12	0.604328	0.0873983
A_23_P48535	ARHGAP5	chr14	0.633577	0.0884255
A_23_P205519	ABHD4	chr14	0.562196	0.0885888
A_23_P76684	RTN3	chr11	0.771378	0.0885888
A_24_P944299	CDC42BPA	chr1	0.636722	0.0885888
A_33_P3280801	LMO7	chr13	0.546995	0.0885888
A_33_P3292560	SURF1	chr9	0.585753	0.0885888
A_33_P3802558			1.43899	0.0885888
A_33_P3412311			0.599688	0.0890475
A_33_P3404744	KIAA1958	chr9	0.629804	0.0891597
A_23_P150281	TP53I11	chr11	2.20361	0.0891989
A_23_P350754	OR7E14P	chr11	2.69525	0.0891989
A_23_P436353	MLLT4	chr6	1.75356	0.0891989
A_24_P67946	NUDT4	chr12	0.462266	0.0897454
A_21_P0013243	DTX2	chr7	1.25205	0.0897638
A_23_P144959	VCAN	chr5	2.63653	0.0897638
A_33_P3233953			1.75249	0.0899019
A_24_P647682			1.52168	0.0902313
A_21_P0000283	SNORD53	chr2	1.56709	0.0904007
A_23_P205789	GABPB1	chr15	1.94036	0.0904007
A_33_P3309999	DCAF12L2	chrX	0.499504	0.0904007
A_33_P3254634	PDIA5	chr3	1.75051	0.090788
A_21_P0014183	LOC100505921		0.515438	0.0911376
A_23_P71598	MPDZ	chr9	0.579175	0.0912125
A_33_P3224809	IL17RA	chr22	2.57638	0.0913851
A_23_P342825	FBXW4	chr10	0.709774	0.0915389
A_24_P12281	AP4S1	chr14	0.542105	0.0915389
A_24_P282751	SUPT7L	chr2	0.686094	0.0915389
A_33_P3286937	PPP1R9A	chr7	0.471392	0.0915389
A_33_P3342260	GCK	chr7	2.28057	0.0915389
A_33_P3396692	SSR1	chr6	1.35754	0.0915389
A_23_P97736	NCDN	chr1	0.572595	0.0930421
A_21_P0005622	LOC100507516		0.213161	0.0934075
A_24_P832156	FAM120AOS	chr9	0.547017	0.0934075
A_33_P3244274	RNF208		0.492028	0.0935181
A_21_P0001229	XLOC_001225		0.364753	0.0935737
A_21_P0004292	MEGF10		0.394351	0.0935737
A_23_P151870	GLCE	chr15	2.87603	0.0935737
A_23_P69383	PARP9	chr3	0.421844	0.0935737
A_24_P334130	FN1	chr2	5.5965	0.0935737
A_33_P3289696	OSCP1	chr1	0.488454	0.0935737
A_33_P3316078	INTS6	chr13	0.548585	0.0935737
A_33_P3372941	TINF2	chr14	0.731771	0.0935737
A_33_P3408702	KIAA0825		0.545849	0.0935737
A_23_P93543	PEX7	chr6	0.729726	0.0943471
A_21_P0003932			14.4006	0.0945519
A_33_P3271990	DGAT1	chr8	1.66652	0.0945519
A_33_P3310929	ADAM12	chr10	4.83034	0.0945519
A_23_P315206	CCBL1	chr9	0.678782	0.0947659
A_24_P30194	IFIT5	chr10	0.623268	0.0947659
A_33_P3342917	SYNGR2	chr17	0.48406	0.0947659
A_19_P00812349	ZNF805	chr19	1.42779	0.0950204
A_21_P0010957			0.56294	0.0950204
A_21_P0011566	XLOC_014512		1.49126	0.0950204
A_23_P148475	KIF4A	chrX	3.3151	0.0950204
A_23_P258190	AKR1B1	chr7	1.39395	0.0950204
A_23_P50508	PLA2G4C	chr19	0.260649	0.0950204
A_32_P25437	SLC12A2	chr5	0.449999	0.0950204
A_33_P3482466			0.530396	0.0950204
A_23_P50108	NDC80	chr18	3.34912	0.0954809
A_19_P00322426	LOC441204		0.392707	0.095569
A_21_P0000277	SNORD37	chr19	1.7053	0.095569
A_33_P3261520			2.09696	0.095569
A_33_P3362409	LOC100499484	chr9	0.470872	0.095569
A_21_P0012794			0.449522	0.0955814
A_23_P146417	TMEM245	chr9	0.577989	0.0957371
A_24_P76018	ARIH2OS		0.605262	0.0957371
A_23_P327069	KIAA0232	chr4	0.72988	0.0961469
A_24_P256307	ARF3	chr12	0.757892	0.0961469
A_24_P257108	TANK	chr2	1.36473	0.0961469
A_33_P3231670	RNF208	chr9	0.493821	0.0961469
A_33_P3269149	STX17	chr9	0.633923	0.0961469
A_33_P3278410	MLLT4	chr6	1.79284	0.0961469
A_23_P105571	CHPT1	chr12	0.409741	0.0964538
A_23_P140423	NDUFB1	chr14	0.662754	0.0964538
A_23_P17012	SCRN3	chr2	0.691833	0.0964538
A_23_P200936	MTR	chr1	0.740813	0.0964538
A_23_P251499	PCOLCE	chr7	3.52399	0.0964538
A_23_P29422	GYG1	chr3	0.529856	0.0964538
A_23_P310560	NUDT16	chr3	0.543899	0.0964538
A_23_P64669	ZCCHC8	chr12	1.32565	0.0964538
A_23_P88234	EMC9	chr14	0.574259	0.0964538
A_24_P160969	TP53I11	chr11	1.75494	0.0964538
A_24_P237586	ANKRD37	chr4	2.58113	0.0964538
A_24_P297098	PHF20	chr20	1.40213	0.0964538
A_24_P417460	SFMBT2	chr10	1.78527	0.0964538
A_33_P3228295	RCL1		0.729806	0.0964538
A_33_P3304538	RNF207	chr1	2.60426	0.0964538
A_33_P3341494	ZNF658	chr9	0.495565	0.0964538
A_33_P3373892	NAA35		0.728178	0.0964538
A_33_P3393341	LPIN3	chr20	3.83937	0.0964538
A_24_P702813	XPR1	chr1	0.460041	0.0966939
A_23_P144677	LNPEP		0.761687	0.0970525
A_23_P160354	AKT3	chr1	0.136321	0.0970525
A_23_P25674	CKB	chr14	0.242124	0.0970525
A_23_P305877	TMEM261	chr9	0.468027	0.0970525
A_23_P67162	PIN1	chr19	0.779892	0.0970525
A_23_P78053	FAM117A	chr17	0.650045	0.0970525
A_23_P82478	PUS7	chr7	1.85334	0.0970525
A_23_P109488	PIK3IP1	chr22	0.429328	0.0970652
A_33_P3422404	ACSS1	chr20	0.594436	0.0970652
A_23_P258978	GOLGA1	chr9	0.709967	0.0970694
A_33_P3238157	MYO18A	chr17	0.742944	0.0970694
A_23_P428842	TMEM44	chr3	2.47542	0.0977975
A_33_P3240497			1.86125	0.0977975
A_24_P129417	BMP1	chr8	2.29208	0.0979997
A_33_P3251054	RNF38	chr9	0.699808	0.0981563
A_21_P0010838	XLOC_014512		0.531152	0.0987726
A_32_P156892	ST13	chr22	0.716425	0.0990737
A_23_P64898	KLRG1	chr12	0.36123	0.0995928
A_23_P15654	TRAF4	chr17	1.90672	0.100024
A_23_P167509	CYFIP2		0.471778	0.100024
A_32_P163739	KIAA1257	chr3	0.518306	0.100024
A_33_P3393010	PKDCC		2.41356	0.100024
A_23_P11160	MAP7D3	chrX	0.557081	0.100651
A_19_P00315581	LINC01122	chr2	1.55703	0.101176
A_19_P00315963	ZNF805	chr19	1.43117	0.101176
A_19_P00809992	C11orf74	chr11	0.695336	0.101176
A_24_P109082	USP37	chr2	1.39354	0.101176
A_24_P355493	LHPP	chr10	0.560723	0.101176
A_32_P40375			2.75391	0.101176
A_33_P3229328	NBPF6	chr1	0.550392	0.101176
A_33_P3280739	RAB3GAP1	chr2	0.744308	0.101176
A_33_P3341901	TSR2	chrX	0.70813	0.101176
A_19_P00810205			1.97326	0.101213
A_23_P164057	MFAP4	chr17	0.535748	0.101213
A_23_P6762	JAGN1	chr3	0.716226	0.101213
A_24_P184305	BBS1	chr11	0.597414	0.101213
A_33_P3342792			1.66676	0.101213
A_33_P3380944	GPR116	chr6	3.27763	0.101213
A_23_P73809	LRCH2	chrX	0.732401	0.101309
A_23_P100539	ABCC6	chr16	0.411905	0.101863
A_24_P29277	COL4A3BP	chr5	0.69894	0.101863
A_33_P3353552	SLC48A1	chr12	0.486165	0.101863
A_33_P3217073	GHITM	chr10	0.688487	0.102
A_23_P16469	PLAUR	chr19	3.77895	0.103003
A_33_P3214314	CCSER2	chr10	0.720992	0.103003
A_24_P407323	PPM1A	chr14	0.698161	0.103225
A_24_P409985	TMEM44	chr3	2.14695	0.103252
A_33_P3238402			0.451303	0.103335
A_21_P0013805	LOC389906	chrX	2.90215	0.103639
A_24_P165259	PYCR2	chr1	0.639794	0.103639
A_23_P217028	USP20	chr9	0.580629	0.103755
A_33_P3361701	UBAP2L	chr1	1.31378	0.104355
A_24_P299318	FAM101B	chr17	4.43896	0.104384
A_23_P161481	PALD1	chr10	0.400979	0.105185
A_23_P49674	ARHGEF15	chr17	2.18727	0.105306
A_21_P0000227	SNORD35B	chr19	1.36672	0.105552
A_23_P148194	ADI1	chr2	1.58546	0.105552
A_23_P48109	NINJ2	chr12	2.65883	0.105552
A_24_P401645	AP4S1	chr14	0.546631	0.105552
A_33_P3231140	ANKRD50	chr4	1.82419	0.105552
A_33_P3287562	BCAP29	chr7	0.545313	0.105552
A_33_P3311956	FEZ2	chr2	0.749056	0.105552
A_33_P3411991	RABGAP1	chr9	0.646359	0.105552
A_23_P30655	NFKBIE	chr6	1.70407	0.105731
A_23_P86100	KLHDC9	chr1	0.472808	0.105731
A_24_P141019	ST7	chr7	0.581174	0.105731
A_24_P928217	FAM134A	chr2	0.792947	0.105731
A_33_P3228266	CST3	chr20	0.506683	0.105731
A_21_P0007869	XLOC_010016		0.456402	0.105733
A_23_P114232	PRDX4	chrX	1.39231	0.105733
A_23_P170453	CST5	chr20	0.502558	0.105733
A_23_P17955	FBXL2	chr3	0.63213	0.105733
A_23_P201863	CDK18	chr1	2.1812	0.105733
A_23_P406025	PRUNE2	chr9	0.0643311	0.105733
A_23_P82334	SLC25A13	chr7	1.36828	0.105733
A_24_P19752	PEX19	chr1	0.641621	0.105733
A_32_P191527	SETD8	chr12	1.69302	0.105733
A_33_P3366146	SRSF5	chr14	0.651428	0.105733
A_33_P3413048	PLXNA3	chrX	1.52613	0.105733
A_23_P35609	UROS	chr10	0.603659	0.105864
A_23_P363406	ANGEL1	chr14	0.542408	0.105864
A_23_P39375	KLHL26	chr19	0.695065	0.105864
A_24_P99216	LRP10	chr14	0.599688	0.105864
A_33_P3297888	CCDC125	chr5	0.647567	0.105864
A_33_P3390048	INO80E	chr16	0.71878	0.105864
A_23_P70998	RPA3-AS1		0.6834	0.106318
A_24_P407235	CRY1	chr12	1.62938	0.106318
A_33_P3216237	BZW2	chr7	1.75132	0.106318
A_33_P3394615	FUNDC2	chrX	0.731149	0.106318
A_21_P0012318			1.66556	0.106693
A_23_P168229	TXNDC5	chr6	1.61116	0.106693
A_33_P3263274			1.60841	0.107167
A_23_P149042	PYCR2	chr1	0.640988	0.107695
A_33_P3263061	AK3	chr9	0.512888	0.107695
A_33_P3296074	ZNF131	chr5	1.5938	0.107695
A_23_P421811	MROH8	chr20	0.46745	0.107832
A_23_P69242	SUMF1	chr3	0.627246	0.107832
A_23_P83234	ZBTB6	chr9	0.683864	0.107832
A_24_P80532	CCNG2	chr4	1.74117	0.107832
A_33_P3250963	TP53TG1	chr7	0.529222	0.107832
A_23_P428219	EZH1	chr17	0.770886	0.108337
A_33_P3267482	KIAA1804	chr1	1.88165	0.108496
A_23_P135857	EIF2AK3	chr2	1.4715	0.108747
A_33_P3366102	KLHL7	chr7	1.84822	0.108811
A_23_P256735	CPQ	chr8	0.624178	0.108881
A_24_P196019			1.32749	0.108881
A_33_P3223749	MED14	chrX	1.78081	0.108881
A_23_P131683	MAPRE3	chr2	0.604397	0.108986
A_21_P0009331			2.6998	0.109063
A_24_P93855	FOXP4	chr6	0.448713	0.109068
A_32_P167396			1.46778	0.109068
A_32_P221452	RABL3	chr3	0.667183	0.109068
A_23_P103672	NES	chr1	0.505735	0.109106
A_23_P15357	LGALS3BP	chr17	0.623201	0.109106
A_23_P500381	HTR7	chr10	0.532947	0.109198
A_24_P181944	PHF20	chr20	1.41641	0.10926
A_23_P120316	MTHFD2	chr2	1.88007	0.109383
A_32_P18250	FUNDC2P2	chr2	0.733631	0.109462
A_23_P384517	GYG1	chr3	0.555576	0.109947
A_33_P3309859			2.61141	0.109947
A_21_P0013322	RABGEF1		1.47596	0.110052
A_23_P128828	PABPN1	chr14	0.77457	0.110476
A_24_P167614	INTS6	chr13	0.59618	0.110476
A_24_P49349	RABGAP1L	chr1	0.323464	0.110476
A_33_P3355281	MIOX	chr22	1.81497	0.110476
A_33_P3359869			1.74073	0.110476
A_24_P398130	USP6NL	chr10	0.681671	0.110526
A_23_P390384	ZNF630	chrX	1.38948	0.111547
A_21_P0013553			0.481312	0.112439
A_23_P9443	C9orf78	chr9	0.707993	0.112439
A_33_P3319920	KDM4B	chr19	1.32511	0.112439
A_21_P0013306	FKBP9	chr7	1.66414	0.112542
A_21_P0005198	XLOC_006497		1.32705	0.1138
A_23_P200325	RABGAP1L	chr1	0.255189	0.1138
A_33_P3235053	TRIM47	chr17	1.8681	0.114123
A_19_P00321973	LOC101930489		2.4952	0.114432
A_21_P0009408	LOC101927471		0.578474	0.114589
A_23_P209183	COLGALT1	chr19	1.49645	0.114589
A_32_P175739	HK2	chr2	3.80432	0.114589
A_23_P215735	ST7	chr7	0.613869	0.114717
A_23_P39718	FEZ2	chr2	0.752088	0.114717
A_24_P35537	RIC3	chr11	0.450662	0.114717
A_33_P3474250	LOC283270		1.74485	0.114717
A_23_P77714	CLUAP1	chr16	0.74503	0.114733
A_23_P120254	DUSP22	chr6	0.653523	0.114955
A_23_P20532			0.433094	0.114955
A_23_P304171	KIAA0226	chr3	0.695414	0.114955
A_23_P387630	STARD8	chrX	1.74858	0.114955
A_23_P46429	CYR61	chr1	4.30941	0.114955
A_23_P88630	BLM	chr15	2.3279	0.114955
A_24_P170774	LRCH1	chr13	0.648162	0.114955
A_33_P3372368	KRT8	chr12	2.13283	0.114955
A_33_P3390868	SYNPO2	chr4	0.125945	0.114955
A_23_P152678	B9D1	chr17	0.460219	0.115483
A_23_P319423	KCNK5	chr6	5.84596	0.115483
A_23_P75299	LHPP	chr10	0.504861	0.115483
A_23_P78122	MYO18A	chr17	0.674463	0.115483
A_24_P305678	PITPNB	chr22	0.654648	0.115483
A_24_P93703	TMEM198B	chr12	1.71533	0.115483
A_33_P3329784	ANKLE2	chr12	1.24697	0.115483
A_33_P3362900	FAM228B	chr2	0.679379	0.115483
A_21_P0000155	PSMC2	chr7	1.32465	0.115506
A_23_P206901	NDE1	chr16	1.70993	0.115506
A_23_P429082	SPTY2D1	chr11	1.3832	0.115506
A_23_P114774	PMVK	chr1	0.718438	0.1156
A_33_P3256232	MIIP	chr1	1.55397	0.1156
A_23_P376759	DUSP11	chr2	1.16195	0.115754
A_21_P0012077			2.00073	0.116256
A_19_P00320120	TUG1	chr22	0.749247	0.11713
A_23_P111297	RPP40	chr6	1.77289	0.11713
A_23_P377616	CIRBP	chr19	0.566145	0.11713
A_33_P3259017	CSNK1G2	chr19	1.19601	0.11713
A_24_P32118	ZFYVE26	chr14	0.657844	0.117199
A_24_P40907	PPAPDC2	chr9	0.575201	0.11746
A_24_P194748	ZNF275	chrX	1.35914	0.11824
A_24_P419087	AVIL	chr12	0.424331	0.118396
A_21_P0003760	XLOC_004053		1.40459	0.118519
A_23_P157299	AEBP1	chr7	5.25716	0.118519
A_23_P251562	TUSC2	chr3	0.628673	0.118519
A_24_P12401	VEGFA	chr6	3.96213	0.118519
A_33_P3220643	PTRH1	chr9	0.585189	0.118519
A_24_P74571	CBY1	chr22	0.582465	0.118784
A_33_P3234347	AMMECR1	chrX	1.57938	0.118784
A_33_P3301559	CLUAP1	chr16	0.764124	0.118784
A_33_P3365087	PRR20B	chr13	2.41771	0.118784
A_21_P0004255	PART1	chr5	0.199342	0.1188
A_23_P167159	SCRG1	chr4	0.138031	0.1188
A_23_P48056	CKAP4	chr12	1.43668	0.1188
A_23_P48713	PTGR2	chr14	0.596962	0.1188
A_23_P81912	TUBB	chr6	1.40836	0.1188
A_24_P256380	WLS	chr1	0.548085	0.1188
A_32_P69166	ANKRD42	chr11	0.547255	0.1188
A_24_P386334	SH3GLB2	chr9	0.57663	0.118951
A_32_P40377	LOC389906	chrX	2.5109	0.119418
A_19_P00322036	XLOC_009868		1.66593	0.119722
A_23_P112531	FAM102A	chr9	0.498737	0.119722
A_23_P146379	RANBP6	chr9	0.657824	0.119722
A_23_P164179	TOB1	chr17	0.637733	0.119722
A_23_P8185	DYNLT1	chr6	1.48943	0.119722
A_24_P393372	PACS2	chr14	0.447453	0.119722
A_32_P191859	SETD8	chr12	1.53964	0.119722
A_33_P3330952	ATP8A1	chr4	0.336853	0.119722
A_24_P58529	TUBA1C	chr12	1.37428	0.119726
A_19_P00321166	LOC100132356	chr5	0.660597	0.120037
A_21_P0000530	C17orf76-AS1	chr17	1.60837	0.120037
A_21_P0004273	XLOC_004448		2.29181	0.120037
A_21_P0013639	KGFLP1	chr9	0.456639	0.120037
A_23_P103837	UBAP2L	chr1	1.36307	0.120037
A_23_P123916	LRSAM1	chr9	0.664235	0.120037
A_23_P134477	C7orf50	chr7	0.561145	0.120037
A_23_P14083	AMIGO2	chr12	0.203124	0.120037
A_23_P164047	MMD	chr17	1.90555	0.120037
A_23_P19030	ARSI	chr5	5.59684	0.120037
A_23_P25935	C14orf1	chr14	0.595922	0.120037
A_23_P41424	SLC39A8	chr4	2.01914	0.120037
A_23_P60324	UBAC1	chr9	0.630086	0.120037
A_23_P87532	CAPRIN2	chr12	1.3369	0.120037
A_23_P89187	LASP1	chr17	1.38235	0.120037
A_24_P506977	SNHG15	chr7	1.56421	0.120037
A_24_P64362	WBP1L	chr10	0.738908	0.120037
A_32_P130577			1.70585	0.120037
A_32_P36313	VTI1A	chr10	0.744513	0.120037
A_33_P3233105	MLLT4	chr6	1.59114	0.120037
A_33_P3239102			1.57102	0.120037
A_33_P3265205			0.586759	0.120037
A_33_P3266010	RIN1	chr11	2.07644	0.120037
A_33_P3283054			0.664099	0.120037
A_33_P3304983	PRKAR2B	chr7	0.558814	0.120037
A_33_P3306504	ISYNA1	chr19	0.469694	0.120037
A_33_P3328026	CDK19	chr6	1.54628	0.120037
A_33_P3350374	FAM213A	chr10	0.655767	0.120037
A_33_P3359115	LMBRD1	chr6	0.627757	0.120037
A_33_P3360326			1.57095	0.120037
A_33_P3418170	DDX58	chr9	0.44257	0.120037
A_33_P3210875	ATP7A	chrX	0.79684	0.120136
A_33_P3250348	PCDH18	chr4	3.56293	0.120323
A_33_P3659876	NCAPG2	chr7	2.04945	0.120482
A_19_P00315716	SNORA71A	chr20	1.52568	0.12126
A_21_P0000173	C5orf56		0.528525	0.12126
A_21_P0000630	LOC643733	chr11	0.241117	0.12126
A_23_P133095	RAPGEF2	chr4	1.3872	0.12126
A_23_P168788	PLOD3	chr7	1.40749	0.12126
A_23_P1926	SDHAF2	chr11	0.769549	0.12126
A_23_P217079	DPM2	chr9	0.697578	0.12126
A_23_P250102	CAND2	chr3	0.63006	0.12126
A_23_P5131	ISYNA1	chr19	0.463277	0.12126
A_23_P60376	EDF1	chr9	0.698027	0.12126
A_24_P161463	ZFAS1	chr20	1.71408	0.12126
A_24_P195037	C1orf52	chr1	1.49455	0.12126
A_24_P22488	AXIN1	chr16	1.55097	0.12126
A_24_P225970	SGOL1	chr3	3.62185	0.12126
A_24_P252575	RABGAP1	chr9	0.660029	0.12126
A_24_P373152	CFL2	chr14	0.610154	0.12126
A_24_P54485	CCDC115	chr2	0.714155	0.12126
A_24_P82880	TPM4	chr19	1.83422	0.12126
A_33_P3243337	C19orf10	chr19	1.37087	0.12126
A_33_P3252043	P4HB	chr17	1.3793	0.12126
A_33_P3258723	RMND5B	chr5	0.680855	0.12126
A_33_P3313730	SH3BP2	chr4	2.20345	0.12126
A_33_P3326432	SEPW1	chr19	0.560821	0.12126
A_33_P3356926	APBB3	chr5	0.624119	0.12126
A_33_P3357535	CYB5B	chr16	0.704492	0.12126
A_33_P3383611	KCP	chr7	2.49614	0.12126
A_33_P3629247	ANKMY1	chr2	1.32031	0.12126
A_23_P210608	ZNF217	chr20	1.88779	0.121503
A_23_P103149	ACO2	chr22	0.578148	0.121677
A_23_P313512	DCP1B	chr12	0.727317	0.121677
A_32_P28685	SNRPA1	chr15	1.4972	0.121677
A_23_P60499	ZNF462	chr9	0.677788	0.121881
A_23_P67725	LMNB2	chr19	1.65481	0.121881
A_24_P132624	NIPSNAP3B	chr9	0.394549	0.121881
A_23_P28105	TSN	chr2	0.810777	0.121962
A_23_P354734	PCDHGA8	chr5	0.589269	0.121962
A_24_P205130	FNBP1	chr9	0.541348	0.121962
A_33_P3257784	TSPAN17	chr5	1.38509	0.121962
A_23_P131074	THEG	chr19	2.4177	0.121998
A_21_P0007907	LINC00540	chr13	1.84493	0.122517
A_23_P144453	MRFAP1	chr4	0.772577	0.122517
A_23_P62967	DISC1	chr1	1.82728	0.122517
A_33_P3285024	TMEM203	chr9	0.670996	0.122517
A_33_P3411075	FSCN1	chr7	2.88419	0.122517
A_23_P429449	NKD1	chr16	0.414169	0.12256
A_23_P80008	MYLK2	chr20	2.17191	0.12256
A_24_P256654	ZNF674-AS1	chrX	1.42489	0.12256
A_33_P3269388	MBOAT7	chr19	1.33399	0.12256
A_24_P941051	CSTF2T	chr10	0.694357	0.122673
A_33_P3333975	CBWD5	chr9	0.765856	0.122673
A_23_P94819	RPH3AL	chr17	1.59088	0.122826
A_33_P3384871	FBXO5	chr6	2.3102	0.122826
A_21_P0007545	XLOC_009723		0.547188	0.123324
A_23_P19619	HIVEP1	chr6	2.36071	0.12367
A_23_P3602	NUDT7	chr16	0.227289	0.12367
A_23_P60225	GRHPR	chr9	0.560415	0.12367
A_21_P0014379			0.58507	0.123677
A_23_P324490	KIAA0355	chr19	1.46283	0.123677
A_24_P330773	CALCOCO2	chr17	0.515193	0.124275
A_23_P133068	ANK2	chr4	0.421713	0.124297
A_23_P365226	FAM161B	chr14	0.613309	0.124297
A_23_P87500	ORMDL2	chr12	0.676348	0.124297
A_24_P34534	PARD3B	chr2	0.519712	0.124297
A_23_P131801	SGK2	chr20	1.87836	0.124318
A_21_P0010430	XLOC_014288		0.550499	0.125584
A_23_P20606	NIPSNAP3A	chr9	0.627209	0.125584
A_24_P176714	B9D1	chr17	0.487278	0.125584
A_24_P72750	SPIN1	chr9	0.656219	0.125584
A_33_P3389153	STK10	chr5	1.76862	0.125584
A_23_P108294	PPAP2C	chr19	2.66942	0.125777
A_23_P19482	DDAH2	chr6	1.51225	0.125777
A_23_P63660	FAM213A	chr10	0.668406	0.125777
A_24_P358305	XLOC_014512		1.76183	0.125777
A_24_P316489	NDUFA10	chr2	0.69685	0.12645
A_23_P50990	CENPO	chr2	2.00157	0.126627
A_33_P3313830	FLJ33630	chr5	0.57673	0.126834
A_33_P3226439	LOC728903		0.506836	0.127004
A_19_P00801945	LOC441204		0.370222	0.127084
A_21_P0011362	LOC101059918	chr15	0.488472	0.127084
A_23_P102508	SLC5A6	chr2	1.89545	0.127084
A_23_P108835	YPEL5	chr2	0.670446	0.127084
A_23_P201808	PPAP2B	chr1	1.83263	0.127084
A_23_P217088	AK1	chr9	0.522028	0.127084
A_32_P20367	RPS7	chr2	1.52163	0.127084
A_33_P3294297	RNF126	chr19	1.2461	0.127084
A_23_P83599	PRKAR1B	chr7	0.480944	0.127185
A_33_P3269408	FOXI2	chr10	1.7102	0.127505
A_23_P400459	TRMT10B	chr9	0.658576	0.127754
A_33_P3252939	MYLK4	chr6	1.97747	0.127754
A_33_P3417459	SCARNA9L	chrX	1.46567	0.127782
A_23_P47199	SLC22A11	chr11	1.85327	0.127879
A_33_P3288359	PSMB10	chr16	0.601445	0.127879
A_23_P92948	PRRC1	chr5	1.24432	0.128082
A_19_P00323737	PTPN14	chr1	2.30948	0.128423
A_19_P00813192	LOC643733		0.232611	0.128423
A_33_P3383871	FEM1C	chr5	1.26748	0.128423
A_33_P3521643	PPP1R12C	chr19	0.680555	0.128437
A_19_P00323413	PTPN14	chr1	2.41233	0.128529
A_33_P3224045	DAPK3	chr19	1.3303	0.129411
A_33_P3306024	SIGLEC16		0.762448	0.129411
A_33_P3612740	USP48	chr1	1.41338	0.129551
A_23_P329261	KCNJ2	chr17	0.281975	0.129752
A_23_P16116	RAB4B	chr19	0.663647	0.129858
A_33_P3279871	LOC400682		1.77249	0.129932
A_33_P3315715	PLEKHH2		2.63681	0.129932
A_33_P3269598	ERCC6L2		0.697672	0.130345
A_23_P107412	P4HB	chr17	1.40804	0.131058
A_23_P62133	MTM1	chrX	0.657503	0.131058
A_33_P3409886	VAMP2	chr17	0.643129	0.131058
A_23_P156402	NME5	chr5	0.419	0.131701
A_33_P3400688	SLC24A5	chr15	0.505727	0.131701
A_33_P3247753	TSIX	chrX	0.719386	0.131728
A_33_P3331491	LOC728392	chr17	0.536837	0.131728
A_33_P3389008	GHITM	chr10	0.657046	0.131728
A_23_P374767	UBE2D4	chr7	0.618666	0.132086
A_21_P0011361	LOC101059918	chr15	0.514339	0.132448
A_21_P0000237	SNORA10	chr16	1.5009	0.132738
A_23_P212159	NUP210	chr3	0.403498	0.132738
A_23_P328323	RAVER2	chr1	0.622738	0.132738
A_33_P3384078	AK9		0.512625	0.132738
A_21_P0011401	LOC100996255	chr15	0.479668	0.13285
A_24_P106953	PTGES2	chr9	0.632886	0.13285
A_24_P341504	RNPC3	chr1	0.576369	0.13285
A_32_P90047	C4orf48	chr4	0.572632	0.13285
A_33_P3217393	CD276	chr15	1.39808	0.13285
A_33_P3286334	SH3BP1	chr22	1.2671	0.13285
A_33_P3286536	FUT4	chr11	1.7037	0.13285
A_33_P3390086			1.70189	0.13285
A_33_P3307113	MSMP	chr9	0.377644	0.13328
A_24_P922357	C22orf39	chr22	0.592481	0.133485
A_23_P96590	GPRASP1	chrX	0.556637	0.133605
A_24_P248053	TOP1MT	chr8	1.82297	0.133616
A_21_P0000585	TRAPPC1	chr17	0.731691	0.133988
A_21_P0009343			3.06683	0.133988
A_23_P212844	TACC3	chr4	2.20967	0.134053
A_23_P68700	DNAJC28	chr21	0.612536	0.134053
A_23_P214821	EDN1	chr6	2.37384	0.134711
A_23_P157170	DNAJC30	chr7	0.720157	0.134748
A_23_P20022	HILPDA	chr7	2.74863	0.134748
A_23_P22350	GRAMD3	chr5	0.391886	0.134748
A_23_P331560	SLC26A4	chr7	0.275372	0.134748
A_23_P377819	SRSF5	chr14	0.682311	0.134748
A_23_P502312	CD97	chr19	0.452466	0.134748
A_23_P94159	FBXO25	chr8	0.590722	0.134748
A_24_P252846	C11orf74	chr11	0.747441	0.134748
A_24_P325176	KIAA1109	chr4	0.66522	0.134748
A_24_P32627	LOC728586		0.26016	0.134748
A_24_P6674	WDR31	chr9	0.628006	0.134748
A_24_P686965	SH2D5	chr1	2.33299	0.134748
A_32_P32391	OR7E156P	chr13	2.69846	0.134748
A_33_P3217020	RAPH1	chr2	1.60211	0.134748
A_33_P3261828	ADAMTS7P1	chr15	2.79819	0.134748
A_33_P3339531	CHADL	chr22	0.495116	0.134748
A_33_P3399560	IFT27	chr22	0.517294	0.134748
A_33_P3871347	SNED1	chr2	2.72407	0.134748
A_23_P62920	KIFAP3	chr1	0.77937	0.134838
A_33_P3234317	RRAS2	chr11	1.69868	0.134991
A_23_P308032	NUP98	chr11	1.72284	0.135571
A_32_P38623	PPP1R9A	chr7	0.535364	0.135571
A_33_P3422471			0.679635	0.135571
A_21_P0013697	FAM27E3	chr9	0.45515	0.135678
A_23_P112634	SMIM14	chr4	0.658327	0.135678
A_23_P145175	ZNF318	chr6	1.51177	0.135678
A_23_P145895	TP53TG1	chr7	0.578727	0.135678
A_23_P200222	LRP8	chr1	2.0822	0.135678
A_23_P204484	RAB35	chr12	1.34259	0.135678
A_23_P305140	C10orf32	chr10	0.708339	0.135678
A_23_P422540	USP22	chr17	1.35154	0.135678
A_23_P65442	IRF9	chr14	0.579099	0.135678
A_23_P99996	MAGEL2	chr15	3.36444	0.135678
A_24_P100996	ANO5	chr11	0.178594	0.135678
A_24_P225679	IRS1	chr2	0.385093	0.135678
A_24_P317907	SORBS1	chr10	4.26175	0.135678
A_24_P389517	HNRNPK	chr9	0.844073	0.135678
A_24_P401637	LOC100130856		0.742164	0.135678
A_24_P406006	LPCAT1	chr5	1.70497	0.135678
A_32_P4403	C16orf72	chr16	0.876235	0.135678
A_33_P3323678			0.643969	0.135678
A_33_P3328485	IKZF2	chr2	0.568703	0.135678
A_33_P3399208	HLA-B		0.314707	0.135678
A_33_P3421490	KIAA1024	chr15	2.53976	0.135678
A_21_P0014321	LOC100289092	chr16	1.84968	0.136225
A_23_P116642	SLC26A10	chr12	1.78298	0.136225
A_23_P141549	RPS7	chr2	1.39824	0.136225
A_23_P151280	COX14	chr12	0.748606	0.136225
A_23_P303210	IKBIP	chr12	1.92891	0.136225
A_23_P344853	WDR43	chr2	1.27842	0.136225
A_24_P158314	GARNL3	chr9	0.450228	0.136225
A_24_P283341	MICAL1	chr6	1.80321	0.136225
A_32_P310335	JAM2	chr21	0.256046	0.136225
A_33_P3260307	CARHSP1	chr16	1.5088	0.136225
A_33_P3329949	ANXA7	chr10	0.705187	0.136225
A_33_P3377399			2.24619	0.136225
A_33_P3385870	CCNG2	chr4	1.61131	0.136225
A_23_P319270	AZI1	chr17	1.57086	0.137324
A_33_P3288614	LOC101927322		1.94227	0.137324
A_23_P65100	GALNT8	chr12	3.34226	0.137451
A_33_P3390032	EXOC7	chr17	0.713798	0.137789
A_33_P3245480	LOC100130000		0.482339	0.138187
A_33_P3400943	CDIP1	chr16	0.382286	0.138187
A_23_P12635	FBXL15	chr10	0.732936	0.138383
A_23_P207537	DUSP14	chr17	0.741589	0.138383
A_23_P259333	C6orf203	chr6	0.677534	0.138383
A_23_P83200	AK8	chr9	0.534138	0.138383
A_33_P3243657	TIMM10B	chr11	0.71331	0.138383
A_21_P0007368	XLOC_009494		0.466701	0.138434
A_21_P0013850	ARMCX4	chrX	0.624242	0.138434
A_32_P70724	KDM5B	chr1	1.30291	0.138434
A_33_P3233947	COX20	chr1	0.628511	0.138434
A_23_P143190	MYBL2	chr20	2.17096	0.138665
A_23_P7791	OGFRL1	chr6	1.6965	0.138665
A_33_P3299872	HINT3	chr6	0.687696	0.138665
A_24_P156288	GZF1	chr20	1.46525	0.139068
A_21_P0011307	GOLGA8R		0.500598	0.139197
A_23_P151614	PSME1	chr14	0.542507	0.139197
A_23_P159039	SCRIB	chr8	1.30876	0.139197
A_23_P169629	SHMT2	chr12	1.50332	0.139197
A_23_P41025	GNL3	chr3	1.37389	0.139197
A_24_P362881	IFT57	chr3	0.463204	0.139197
A_33_P3286988			0.485582	0.139197
A_33_P3297245	RRAS2	chr11	1.78109	0.139197
A_33_P3372257	HOMER1	chr5	1.7712	0.139197
A_23_P417200	TERF2	chr16	0.639733	0.13926
A_24_P135255	SUGT1P3	chr13	0.710945	0.139644
A_33_P3262665	MAP7D3	chrX	0.573312	0.139644
A_19_P00315529			0.529634	0.140314
A_23_P135184	RALGDS	chr9	0.518901	0.140314
A_24_P137522	USP53	chr4	0.613848	0.140314
A_24_P226116	NAA15	chr4	1.34433	0.140314
A_33_P3214303	FOXP1	chr3	1.53595	0.140314
A_33_P3347971	TPD52	chr8	0.507483	0.140314
A_33_P3408762	LMNA	chr1	0.578523	0.140314
A_23_P250571	DMXL1	chr5	0.813489	0.140408
A_23_P27724	SEPW1	chr19	0.595674	0.140408
A_24_P409330	MRPL52	chr14	0.697591	0.140408
A_33_P3245575	COLGALT1	chr19	1.3968	0.140408
A_33_P3367830	EFEMP2	chr11	1.66687	0.140408
A_33_P3456233			0.530272	0.140408
A_21_P0000063	MDFIC	chr7	2.00989	0.140856
A_23_P98252	ARL2	chr11	0.594863	0.140856
A_23_P9875	TESK2	chr1	0.541167	0.140856
A_24_P15043	KLHL18	chr3	0.769292	0.140856
A_32_P222684	PRDM6	chr5	2.68702	0.140856
A_33_P3249976	JAM2	chr21	0.26613	0.140856
A_33_P3263497	SNED1		2.03593	0.140856
A_33_P3335746	SNAPC5	chr15	0.58059	0.140856
A_33_P3346866	KANSL2	chr12	1.41995	0.140856
A_33_P3639068	GFRA1	chr10	0.0622191	0.140856
A_24_P389491	COQ4	chr9	0.626342	0.140969
A_23_P135995	ARV1	chr1	0.631918	0.141042
A_24_P282210	CAPN15	chr16	1.32752	0.141042
A_24_P345377	GOLPH3L	chr1	0.666133	0.141042
A_33_P3351197	MGC21881	chr9	0.582827	0.141042
A_23_P154315	MRPS9	chr2	0.770156	0.141048
A_23_P157215	BZW2	chr7	1.71299	0.141121
A_23_P129704	TERF2IP	chr16	0.738352	0.141197
A_23_P113317	P4HTM	chr3	0.720676	0.142176
A_23_P6196	SCAND1	chr20	0.754526	0.142176
A_24_P346886	NDUFB8	chr10	0.727403	0.142176
A_33_P3420204	CRTC1	chr19	0.546291	0.142176
A_23_P129425	TSNAXIP1	chr16	0.581109	0.14222
A_23_P149664	TMEM183B	chr3	1.22113	0.14222
A_23_P254031	TTF1	chr9	0.755193	0.14222
A_23_P62907	ATF6	chr1	0.780928	0.14222
A_23_P7101	SLBP	chr4	1.43694	0.14222
A_23_P92261	ECE2	chr3	1.58266	0.14222
A_24_P394246	SHISA5	chr3	0.714473	0.14222
A_24_P535219	PHF10		0.704877	0.14222
A_24_P896205			3.02473	0.14222
A_32_P31992			0.650649	0.14222
A_32_P84454	SLC25A21-AS1	chr14	0.333428	0.14222
A_33_P3414482	GOT2	chr16	0.717876	0.14222
A_21_P0013630	CNTNAP3	chr9	0.77267	0.142487
A_23_P130376	PIEZO2	chr18	7.47451	0.142487
A_23_P133470	PJA2	chr5	0.750122	0.142487
A_23_P155052	APOL6	chr22	0.428823	0.142487
A_23_P388146			1.48454	0.142487
A_23_P388670	LTA4H	chr12	0.760926	0.142487
A_23_P94365	ADCK5	chr8	1.35269	0.142487
A_24_P262201	SULT1A4	chr16	1.41821	0.142487
A_24_P387609	ISCA1	chr9	0.64654	0.142487
A_24_P941167	APOL6	chr22	0.346792	0.142487
A_33_P3220390	WTAP		1.31208	0.142487
A_33_P3339066	RNPC3	chr1	0.572161	0.142487
A_33_P3400477	STIL	chr1	1.91961	0.142487
A_33_P3409261	LOC100652758		0.558748	0.142487
A_23_P33187	HIATL1	chr9	0.665765	0.14308
A_33_P3212027	ELF2	chr4	1.39169	0.14308
A_23_P17074	CCDC115	chr2	0.741405	0.14319
A_24_P261259	PFKFB3	chr10	2.37533	0.14319
A_33_P3252605	CYP2U1	chr4	0.602287	0.143278
A_23_P63209	HSD11B1	chr1	10.8293	0.143628
A_24_P320545	PTK7	chr6	2.57689	0.143628
A_32_P112623	FAM27E2	chr9	0.425543	0.143628
A_33_P3227472	SDSL	chr12	0.521156	0.143628
A_33_P3386453	ARHGAP5	chr14	0.640959	0.143628
A_33_P3397443	PKMYT1	chr16	2.07067	0.143709
A_33_P3353425	USP37	chr2	1.42433	0.143876
A_24_P221198	MBLAC1	chr7	0.686139	0.144288
A_24_P376229	UBA2	chr19	1.37588	0.144774
A_23_P323563	PLEKHG2	chr19	1.82693	0.145074
A_24_P41021	FBXO33	chr14	0.674772	0.145074
A_33_P3264528	HOXA11	chr7	5.98774	0.145074
A_33_P3280694	GSAP		0.521175	0.145074
A_23_P342668	AKAP17A	chrX	1.43718	0.145121
A_24_P50753	NUDT4	chr12	0.517684	0.145121
A_32_P54475			1.38942	0.145266
A_33_P3217238	ATAD2	chr8	1.75854	0.145266
A_33_P3264895	RHEBL1	chr12	1.94565	0.145266
A_24_P294703	PRRC1	chr5	1.45795	0.145347
A_21_P0000631	LOC643733	chr11	0.245987	0.145429
A_23_P103433	OSCP1	chr1	0.526044	0.145429
A_23_P115645	CELF2	chr10	0.430746	0.145429
A_23_P131954	SNX5	chr20	1.37761	0.145429
A_23_P211973	NEK11	chr3	0.59884	0.145429
A_23_P38427	RAB11FIP4	chr17	2.04577	0.145429
A_24_P362540	ASAP2	chr2	1.86105	0.145429
A_24_P487736	CXorf23	chrX	0.794975	0.145429
A_24_P522631	TMEM201	chr1	1.60286	0.145429
A_33_P3259817	DOCK9	chr13	0.46111	0.145429
A_33_P3296577	PRRC2B	chr9	0.679898	0.145429
A_33_P3330353	MOSPD1	chrX	1.31002	0.145429
A_23_P406448	RAB9B	chrX	0.543047	0.145552
A_23_P78782	CA11	chr19	0.507118	0.145552
A_23_P80626	PRRT3	chr3	0.565315	0.145552
A_24_P933492	ZDHHC21	chr9	0.634566	0.145552
A_33_P3238007	LARP1B	chr4	1.27598	0.145552
A_33_P3399581	TRDMT1	chr10	0.668201	0.145552
A_21_P0000388	SNORD91A	chr17	1.53794	0.145624
A_23_P250385	HIST1H1B	chr6	3.6638	0.145624
A_33_P3243264	DNLZ	chr9	0.553742	0.145624
A_33_P3395758	C14orf28	chr14	0.640317	0.145624
A_19_P00315551	LOC400043	chr12	0.557088	0.145807
A_23_P116037	TM7SF2	chr11	0.457611	0.145807
A_23_P16110	OR7E24	chr19	2.70685	0.145807
A_23_P23457	FBLIM1	chr1	1.72134	0.145807
A_33_P3282740	LOC728875		0.464719	0.145807
A_33_P3404448	SNRNP48	chr6	1.295	0.145807
A_21_P0010470	XLOC_014288		0.550275	0.146176
A_23_P425587	MED11	chr17	0.799859	0.146176
A_24_P76879	TSPYL1	chr6	0.679004	0.146311
A_32_P119569	GOLGA8EP	chr15	0.606383	0.146435
A_23_P130040	PHB	chr17	0.76214	0.146582
A_24_P160466	GPRIN1	chr5	1.95454	0.146671
A_32_P96134	DPY19L1	chr7	1.44996	0.146671
A_33_P3300757	DOPEY1	chr6	0.698187	0.146671
A_23_P85441	IGSF9	chr1	2.12464	0.146979
A_19_P00316284			0.629005	0.147287
A_21_P0000824	PAXBP1-AS1	chr21	0.489393	0.147305
A_21_P0010775	PARP8	chr5	0.414089	0.147305
A_23_P1998	APBB1	chr11	0.653517	0.147305
A_23_P207517	PDK2	chr17	0.774512	0.147305
A_23_P92967	MOCS2	chr5	0.746815	0.147305
A_33_P3301915	USP51	chrX	0.628078	0.147305
A_33_P3362353	ARAF	chrX	0.748369	0.147305
A_21_P0007547	LOC100288798		0.588604	0.147369
A_19_P00322531	CRNDE	chr16	2.80197	0.147382
A_23_P408271	HSD17B11	chr4	1.72236	0.147382
A_24_P98524	PPP3CB	chr10	0.654319	0.147382
A_33_P3403048			1.73457	0.147695
A_33_P3340294	RBM33	chr7	1.18451	0.147752
A_33_P3251771	CYLD	chr16	0.733623	0.147771
A_21_P0011503			2.15987	0.147898
A_21_P0000273	SNORA41	chr2	1.29512	0.147985
A_21_P0003403			1.76308	0.147985
A_23_P434890	CARD10	chr22	5.06837	0.147985
A_33_P3340990	AKTIP	chr16	0.683457	0.147985
A_23_P323783	LSM14B	chr20	1.56052	0.148162
A_23_P383986	CHST15	chr10	0.364789	0.148162
A_23_P90732	PNKD	chr2	0.735771	0.148162
A_24_P206604	PFKFB3	chr10	2.00977	0.148162
A_24_P337746	RABGEF1	chr7	1.59048	0.148162
A_32_P63848	OXCT1	chr5	0.63748	0.148162
A_33_P3278916	PHF20L1		1.2915	0.148162
A_33_P3594214	OR7E12P	chr11	2.6523	0.148162
A_33_P3392330	COQ4		0.576198	0.148257
A_33_P3563369	SNORA10		1.6261	0.148432
A_33_P3230011	STOX1	chr10	0.544114	0.148467
A_33_P3334220	ACACB	chr12	0.557411	0.148467
A_21_P0011295	HERC2P3		1.42389	0.148555
A_33_P3294901	SULT1A4	chr16	1.423	0.148555
A_23_P106016	PRKD1	chr14	0.579164	0.149006
A_23_P121215	CAMK1	chr3	0.566687	0.149006
A_23_P141479	SUPT6H	chr17	0.774278	0.149006
A_23_P202408	HERC4	chr10	0.762816	0.149006
A_23_P217098	VPS13A	chr9	0.523892	0.149006
A_23_P301877	MED27	chr9	0.676022	0.149006
A_23_P84872	SECISBP2	chr9	0.694019	0.149006
A_23_P90804	MAP4K4	chr2	1.72192	0.149006
A_24_P726336	PHACTR2	chr6	0.460272	0.149006
A_33_P3267463	RFX3		0.599711	0.149006
A_33_P3271001	NIPSNAP3B	chr9	0.389045	0.149006
A_33_P3355014	TMEM229B	chr14	0.392053	0.149006
A_19_P00320914	JPX	chrX	0.726305	0.149057
A_21_P0009315	LOC101927290		0.591369	0.149057
A_23_P355385	PPP6C	chr9	0.741777	0.149057
A_33_P3233160	CCDC104	chr2	0.754178	0.149057
A_33_P3345812	GPER1	chr7	0.478048	0.149057
A_21_P0013592	XLOC_014512		0.436208	0.149201
A_21_P0014103			2.26828	0.149201
A_23_P146637	SIGMAR1	chr9	0.556737	0.149201
A_23_P202945	ZBTB44	chr11	1.41864	0.149201
A_23_P347198	SP3	chr2	1.31176	0.149201
A_23_P34835	LMNA	chr1	0.589503	0.149201
A_33_P3226212	JAM2	chr21	0.276971	0.149201
A_33_P3269203	SERPINH1	chr11	1.80828	0.149201
A_33_P3333337	LRCH1	chr13	0.662049	0.149201
A_19_P00322336	JPX	chrX	0.738802	0.14951
A_23_P48747	DHRS1	chr14	0.646557	0.14951
A_19_P00318641	TSTD3	chr6	0.630249	0.149566
A_24_P346431	TNS3	chr7	2.07348	0.149935
A_23_P137381	ID3	chr1	2.48627	0.150008
A_23_P9319	SPIN1	chr9	0.641216	0.150008
A_33_P3306327			1.5531	0.150048
A_23_P341349	CAPN10	chr2	0.730496	0.150328
A_24_P48898	APOL2	chr22	0.44651	0.150328
A_21_P0014753			2.61809	0.150406
A_23_P159125	SLC16A5	chr17	2.21128	0.150406
A_23_P16063	GRIK5	chr19	0.474013	0.150406
A_33_P3322125	DAZAP2	chr12	0.628422	0.150406
A_19_P00318694	LOC441204		0.330553	0.150748
A_23_P151565	RALGAPA1	chr14	0.742763	0.150748
A_23_P164451	TBX2	chr17	3.88532	0.150748
A_23_P90311	TICAM1	chr19	1.21666	0.150748
A_21_P0000500	SNORD86	chr20	1.7472	0.151343
A_21_P0010093	XLOC_013547		0.390907	0.151343
A_21_P0014107	PVRL3-AS1	chr3	0.330665	0.151343
A_23_P133245	IK	chr5	0.808569	0.151343
A_23_P252306	ID1	chr20	3.59123	0.151343
A_23_P61447	ETFDH	chr4	0.697457	0.151343
A_23_P63980	LRFN4	chr11	1.81221	0.151343
A_24_P101786	THADA	chr2	1.41068	0.151343
A_32_P72394	PRKAR1B	chr7	0.567358	0.151343
A_33_P3218699	MDH1B	chr2	0.281402	0.151343
A_33_P3235204	ELMOD3		1.44295	0.151343
A_33_P3244322	BCL2L12	chr19	1.3773	0.151343
A_33_P3304170	PIK3CG	chr7	0.432886	0.151343
A_33_P3336422	ZBED5-AS1	chr11	0.486415	0.151343
A_33_P3339103	POLR1C	chr6	1.42716	0.151343
A_33_P3373214	ZHX1-C8ORF76	chr8	1.45607	0.151343
A_33_P3642648	ZNF460	chr19	1.45682	0.151343
A_19_P00317965	LOC101930489		1.49685	0.151713
A_21_P0014306	CAPN15		2.24676	0.151713
A_33_P3210885	ATP7A	chrX	0.787115	0.151713
A_21_P0011728	LINC00663	chr19	0.537832	0.151725
A_23_P338890	PTPN1	chr20	1.28311	0.151811
A_23_P418031	IFFO2	chr1	1.76843	0.151811
A_23_P41976	CCDC127	chr5	0.740782	0.151811
A_23_P429491	C11orf82	chr11	2.51555	0.151811
A_24_P240065	CHMP3	chr2	0.788052	0.151811
A_33_P3325229	LOC389906	chrX	2.11153	0.151811
A_33_P3369939	DNAJC21	chr5	0.666984	0.151811
A_23_P53567	CCDC53	chr12	0.753265	0.152107
A_24_P203710	FUBP3	chr9	0.713178	0.152239
A_33_P3356361	SRP14-AS1	chr15	0.497334	0.152239
A_23_P70843	BPGM	chr7	0.609941	0.152838
A_21_P0013517	XLOC_014512		0.687597	0.152965
A_23_P112241	DNAJB5	chr9	0.449709	0.152965
A_23_P433152	C4orf33	chr4	0.630243	0.152965
A_23_P46149	GPR137B	chr1	1.75956	0.152965
A_24_P140608	HBEGF	chr5	3.73952	0.152965
A_24_P551842	CYTB		0.672009	0.152965
A_24_P759674	OBFC1	chr10	0.603801	0.152965
A_33_P3244808	BEST4	chr1	0.713554	0.152965
A_33_P3412184	ZNF865	chr19	1.6616	0.152965
A_23_P171366	USP11		0.772656	0.153053
A_23_P202071	CELF2	chr10	0.416867	0.153053
A_23_P74330	LINC00626	chr1	1.67392	0.153053
A_32_P219368	WTAP	chr6	1.61111	0.153053
A_33_P3232277	CCNG1	chr5	0.73545	0.153053
A_33_P3259542	WDR5B	chr3	0.622062	0.153053
A_23_P159476	SSNA1	chr9	0.75674	0.153404
A_23_P432448	ZNF205-AS1	chr16	0.599734	0.153404
A_23_P136232	IMPAD1	chr8	1.40142	0.153533
A_23_P88351	ATL1	chr14	0.264037	0.153533
A_21_P0000236	SNORA64	chr16	1.44749	0.154471
A_33_P3393843	SECISBP2	chr9	0.700932	0.154471
A_24_P703830	NANOS3	chr19	0.51438	0.154773
A_32_P21474	IRAK1BP1	chr6	0.710462	0.154773
A_21_P0012826	AKTIP	chr16	0.732314	0.155018
A_21_P0014637			0.730011	0.155018
A_23_P56894	CYP20A1	chr2	1.25684	0.155018
A_33_P3415345	ALS2	chr2	1.25405	0.155018
A_33_P3867461	TEX41	chr2	1.6603	0.155018
A_23_P140301	PSMA3	chr14	0.732714	0.155109
A_23_P404565	SLC2A11	chr22	0.534891	0.155109
A_23_P46539	PSRC1	chr1	1.95949	0.155109
A_23_P56140	CSNK1G2	chr19	1.22112	0.155109
A_24_P25080	CBWD5	chr9	0.785469	0.155109
A_32_P148726	MGC21881		0.629288	0.155109
A_32_P52119			0.655723	0.155109
A_33_P3215575	ARHGEF10L	chr1	1.47013	0.155109
A_33_P3226605	PSIP1	chr9	0.620555	0.155109
A_33_P3266444	MRPS25	chr3	0.682687	0.155109
A_33_P3269338	HAUS5	chr19	1.72289	0.155109
A_24_P200162	HIGD1A	chr3	0.609948	0.155289
A_33_P3414207			0.503866	0.155563
A_33_P3363355	ICAM4		3.46861	0.155759
A_19_P00316156			0.646277	0.156077
A_23_P133694	SLC29A1	chr6	0.559959	0.156077
A_23_P215214	LMBR1	chr7	1.55574	0.156077
A_23_P377141	VPS13A	chr9	0.562187	0.156077
A_23_P52101	CYB5R1	chr1	0.750081	0.156077
A_23_P60458	PPP2R4	chr9	0.60572	0.156077
A_24_P7121	NSUN7	chr4	0.440993	0.156077
A_32_P206949	TMEM17	chr2	0.59504	0.156077
A_33_P3218252	SMG1	chr16	1.18007	0.156077
A_33_P3265950	CBFA2T2	chr20	1.60334	0.156077
A_33_P3267562	VAX2	chr2	2.90794	0.156077
A_21_P0000098	CARD8	chr19	1.55863	0.156159
A_21_P0014057	RGS5		0.652268	0.156159
A_23_P100632	HN1	chr17	1.9246	0.156159
A_23_P132675	UQCRC1	chr3	0.790171	0.156159
A_23_P370097	TMEM237	chr2	1.41973	0.156159
A_23_P435833	FUBP3	chr9	0.657447	0.156159
A_24_P118231	ATP5S	chr14	0.553301	0.156159
A_32_P169735	TTC8	chr14	0.677353	0.156159
A_32_P42574	C1orf198	chr1	2.09869	0.156159
A_33_P3253070	MED23	chr6	1.2613	0.156159
A_33_P3288684			0.431796	0.156159
A_33_P3324884	MICAL1	chr6	1.77492	0.156159
A_33_P3306202	FAM84A		0.249495	0.156265
A_19_P00322533	CRNDE	chr16	3.00626	0.156285
A_19_P00322687	ERVMER34-1	chr4	2.78811	0.156285
A_21_P0000867	ZBTB20-AS1	chr3	1.696	0.156285
A_23_P129169	CYP11A1	chr15	1.81069	0.156285
A_23_P21207	UBA7	chr3	0.590647	0.156285
A_23_P321913	DEF6	chr6	1.48332	0.156285
A_23_P52017	ASPM	chr1	3.30767	0.156285
A_23_P63402	GPSM2	chr1	1.66851	0.156285
A_23_P6596	HES1	chr3	1.63477	0.156285
A_23_P92042	ITPR1	chr3	0.572089	0.156285
A_23_P94660	TBC1D13	chr9	0.694589	0.156285
A_24_P118247	CTU2	chr16	1.30613	0.156285
A_24_P62530	RHOU	chr1	3.09943	0.156285
A_32_P88349			0.482233	0.156285
A_33_P3217123	BCL2L12	chr19	1.5287	0.156285
A_33_P3244991			0.495702	0.156285
A_33_P3274696	SLC52A2	chr8	1.29643	0.156285
A_33_P3319760	TAGLN2	chr1	1.93585	0.156285
A_33_P3401782	C19orf54	chr19	1.51732	0.156285
A_21_P0011028			1.63421	0.156699
A_32_P98683	MLLT6	chr17	0.747241	0.156699
A_21_P0006183	XLOC_007467		0.418178	0.156728
A_23_P143274	NRSN2	chr20	0.715496	0.156728
A_24_P38951	RELT	chr11	1.65904	0.156728
A_24_P7594	APOL6	chr22	0.402453	0.156728
A_33_P3386344	FANCA	chr16	2.15646	0.156728
A_19_P00322941			0.64561	0.156917
A_33_P3314276	ASPHD1	chr16	3.59134	0.156917
A_19_P00320796	TUG1	chr22	0.772756	0.157364
A_23_P27180	NSRP1	chr17	0.796297	0.157364
A_19_P00320119	TUG1	chr22	0.759601	0.157763
A_23_P409623	PPFIBP2	chr11	1.6905	0.157938
A_23_P3355	POLG	chr15	1.31038	0.158123
A_23_P316582	ZNF441	chr19	0.721426	0.158248
A_24_P349965	TCF19	chr6	1.78121	0.158296
A_19_P00315693	TUG1	chr22	0.752867	0.158547
A_23_P151166	HVCN1	chr12	1.65782	0.158693
A_23_P212792	CEP135	chr4	1.70319	0.159048
A_23_P341275	POP1	chr8	1.40058	0.159105
A_21_P0005721	NCRNA00249		0.63761	0.159235
A_23_P7976	HIST1H1E	chr6	1.46111	0.159235
A_33_P3280040	ANKRD11		0.603755	0.159235
A_33_P3886707	PPA2	chr4	0.755746	0.159235
A_23_P312646	C9orf142	chr9	0.707481	0.159312
A_33_P3318971	METTL20		0.685614	0.159312
A_33_P3371320	BRE	chr2	0.761283	0.159788
A_33_P3216532	EPHB4	chr7	2.03729	0.159805
A_23_P154832	ATP5J	chr21	0.694869	0.160411
A_21_P0000654	LOC646938	chr15	1.42917	0.160492
A_23_P125348	TRAPPC1	chr17	0.758686	0.16075
A_23_P141974	TPM4	chr19	1.68806	0.16075
A_33_P3262833	GOLGA8EP	chr15	0.656924	0.16075
A_33_P3356406	SOS1	chr2	0.789319	0.16075
A_33_P3377045	CDC37L1	chr9	0.672729	0.16075
A_33_P3408877			1.65315	0.16075
A_23_P71537	CSPP1	chr8	1.46927	0.160938
A_33_P3421325	ZNF782	chr9	0.836224	0.160957
A_24_P174503	AMT	chr3	0.644602	0.161003
A_21_P0000592	SNORA70G	chr12	1.27843	0.161024
A_23_P90612	MCM6	chr2	1.59237	0.161024
A_19_P00320259	ERVMER34-1	chr4	2.2703	0.161106
A_21_P0000366	SNORD11	chr2	1.29837	0.161106
A_33_P3220415	GALT		0.741755	0.161106
A_33_P3313519	CHRFAM7A	chr15	0.538493	0.161106
A_23_P259442	CPE	chr4	0.214689	0.16115
A_23_P34176	WWC3	chrX	0.617931	0.16125
A_24_P406132	MAPK13	chr6	2.21419	0.161321
A_24_P942517	TMX4		0.63306	0.161321
A_24_P90216	LGR4	chr11	1.62787	0.161419
A_23_P149852	LZTS2	chr10	0.695989	0.161709
A_23_P165090	NDUFS7	chr19	0.772165	0.161709
A_33_P3280875	IVNS1ABP	chr1	1.36368	0.161842
A_23_P139509	ERGIC2	chr12	0.83761	0.162556
A_23_P204609	VEZT	chr12	0.8019	0.162556
A_23_P5778	RAB17	chr2	1.69119	0.162556
A_33_P3245178	BEX2	chrX	0.218627	0.162556
A_23_P117506	DHRS7	chr14	0.708997	0.162631
A_33_P3364180	FGD5	chr3	0.332096	0.162631
A_23_P117782	LARP6	chr15	1.48458	0.162652
A_33_P3327539	TBC1D9	chr4	1.54641	0.162652
A_23_P102988	TXNRD2	chr22	0.494298	0.162743
A_19_P00318645	CRNDE	chr16	2.75556	0.1628
A_23_P133424	SKP1	chr5	0.759915	0.1628
A_23_P137532	PLOD1	chr1	2.04675	0.1628
A_23_P162746	CRYL1	chr13	0.549619	0.1628
A_23_P8240	FAM50B	chr6	0.717043	0.1628
A_33_P3316978	RNF207	chr1	2.28255	0.16295
A_23_P502078	MAPK8IP2	chr22	0.467255	0.163114
A_23_P71908	SNAPC3	chr9	0.652749	0.163114
A_33_P3234794	ARHGAP40	chr20	1.62203	0.163114
A_33_P3217332	ZNF93	chr19	1.46903	0.163146
A_33_P3377529	HOXA4	chr7	0.585732	0.163146
A_24_P190877	TRMT1L	chr1	0.742476	0.163645
A_24_P396994	ATP6V1A	chr3	0.770879	0.163645
A_21_P0013921	OSTCP2		1.336	0.163709
A_32_P60065	F2RL2	chr5	0.222828	0.163709
A_32_P104063	CRNDE	chr16	2.69724	0.163896
A_33_P3216442	COL11A2	chr6	1.75547	0.164211
A_23_P10135	NKIRAS2	chr17	0.816901	0.164447
A_23_P152107	UBE2I	chr16	1.21923	0.164447
A_23_P423926	SS18L1	chr20	1.65202	0.164447
A_23_P44505	KLF11	chr2	1.49393	0.164447
A_32_P142028	HNRNPC	chr14	0.841651	0.164514
A_23_P116414	PLA2G16	chr11	0.560384	0.165682
A_23_P38154	FDXR	chr17	0.595622	0.165682
A_23_P571	SLC2A1	chr1	2.00848	0.165682
A_24_P183292	CSNK1A1		0.796535	0.165682
A_24_P380536	CD164	chr6	0.66225	0.165682
A_32_P94160	PRKAA2	chr1	0.36658	0.165682
A_33_P3349576	TSTD2		0.666606	0.165682
A_33_P3400823	LURAP1	chr1	0.561925	0.165682
A_23_P93046	EXOC3	chr5	0.732531	0.16586
A_24_P12539	KBTBD2	chr7	1.43914	0.16586
A_33_P3365193	AMY1C	chr1	0.416035	0.16586
A_32_P227317	DDX11L2	chr2	1.45471	0.165877
A_33_P3775007	ASAP1	chr8	1.37273	0.166257
A_24_P116909	MALT1	chr18	1.45059	0.166625
A_32_P162374	C18orf54	chr18	1.86452	0.166625
A_21_P0008807	XLOC_011157		1.41946	0.1669
A_21_P0012051	SEPT14	chr7	1.28181	0.1669
A_23_P110445	APBB3	chr5	0.625334	0.1669
A_23_P156748	ANKS1A	chr6	0.492202	0.1669
A_23_P159390	TOPBP1	chr3	1.64707	0.1669
A_23_P376661	NIT1	chr1	0.736904	0.1669
A_23_P4161	ARSG		0.590917	0.1669
A_23_P45166	PROSC	chr8	0.65951	0.1669
A_23_P502224	CYB5R3	chr22	0.695522	0.1669
A_33_P3273136	MCUR1	chr6	1.55847	0.1669
A_33_P3807593	LOC286437	chrX	0.666085	0.1669
A_23_P103398	PSEN2	chr1	0.592825	0.166994
A_23_P159382	SEC24D	chr4	1.39344	0.167042
A_33_P3636590	SUCLG2	chr3	0.74196	0.167093
A_23_P213247	FBXL5	chr4	0.809842	0.167094
A_33_P3304533	RNF207		2.40944	0.167094
A_21_P0010661	XLOC_014512		0.638888	0.167631
A_23_P253200	RPL15	chr3	0.688015	0.167631
A_32_P221991	RALGPS1	chr9	0.554412	0.167631
A_33_P3499174	URM1	chr9	0.730771	0.167631
A_33_P3670415	NAT8L	chr4	1.5913	0.167631
A_23_P431268	PLEKHA6	chr1	0.483835	0.167918
A_32_P107029	NAPSA	chr19	0.566801	0.167918
A_23_P125717	NAP1L3	chrX	0.248487	0.168132
A_19_P00318323	CASC15	chr6	3.91619	0.168164
A_33_P3352103	LYPLAL1	chr1	0.658066	0.168164
A_23_P206059	PRC1	chr15	2.3058	0.168709
A_24_P28977	TRPC1	chr3	0.346129	0.168709
A_33_P3351982	COA5	chr2	0.791494	0.168709
A_23_P212475	SHISA5	chr3	0.727166	0.168844
A_33_P3259557	TMEM198B	chr12	1.49297	0.169166
A_21_P0001050	PCAT6	chr1	1.89817	0.169195
A_23_P406131	TMEM159	chr16	1.50771	0.169195
A_23_P407684	ZNF598	chr16	1.22084	0.169195
A_23_P115492	VASH2	chr1	2.57334	0.169312
A_23_P134384	PHF14	chr7	1.43214	0.169312
A_23_P169117	RRAGA	chr9	0.660552	0.169312
A_23_P378526	RTEL1	chr20	1.62156	0.169312
A_23_P432360	PMM2	chr16	1.42046	0.169312
A_33_P3228128	ERCC1	chr19	0.733417	0.169312
A_33_P3337627	TRPC6	chr11	1.74734	0.169312
A_24_P208345	SLC45A3	chr1	2.46839	0.169354
A_23_P32217	TOPORS	chr9	0.723814	0.169528
A_33_P3364869	NAMPT		2.76957	0.169528
A_33_P3414799	SH3BP2	chr4	1.78433	0.169528
A_21_P0012327			1.5493	0.169925
A_23_P131771	TPD52L2	chr20	1.30608	0.170191
A_23_P142631	FKBP1B	chr2	2.42802	0.170191
A_23_P17021	SCRN3	chr2	0.780717	0.170191
A_23_P26777	NUP85	chr17	1.24498	0.170191
A_23_P43273	EXT1	chr8	1.47964	0.170191
A_24_P838448	CASC15	chr6	4.62193	0.170191
A_32_P53524	NTN1	chr17	0.377365	0.170191
A_33_P3345936	CCDC9	chr19	1.59827	0.170191
A_33_P3390057	TM4SF1	chr3	2.38731	0.170191
A_19_P00320640	JPX		0.736057	0.170232
A_23_P208674	EMC10	chr19	0.702379	0.170232
A_23_P114839	FHL3	chr1	2.34643	0.170411
A_23_P119353	RASIP1	chr19	2.60797	0.170411
A_23_P145485	ULBP2	chr6	2.18897	0.170411
A_23_P146077	ZNF395	chr8	1.53173	0.170411
A_23_P207058	SOCS3	chr17	2.37158	0.170411
A_23_P82738	RAD54B	chr8	2.10145	0.170411
A_24_P822692	LOC643669	chr19	0.5969	0.170411
A_32_P116058	LINC00094		0.574754	0.170411
A_32_P171328	UBE2S	chr19	1.55569	0.170411
A_33_P3355040	LOC728903		0.621183	0.170411
A_21_P0000484	SNORD76	chr1	1.46916	0.170487
A_24_P113131	BZRAP1	chr17	0.362398	0.170487
A_23_P158725	SLC16A3	chr17	3.19164	0.170834
A_23_P89343	SNX11	chr17	0.743523	0.170834
A_33_P3266674	ZBTB46	chr20	2.18895	0.170834
A_33_P3286616	IRAK1	chrX	1.28522	0.170834
A_33_P3378514	PDE5A	chr4	2.30165	0.170834
A_33_P3410279	DOCK9		0.494997	0.171164
A_23_P254165	RAI2	chrX	0.257813	0.171463
A_23_P431252	KBTBD8	chr3	0.651184	0.1716
A_33_P3297255	MXD3	chr5	1.54134	0.171758
A_23_P120942	XRCC6	chr22	0.701862	0.171877
A_24_P541919	DENND5B	chr12	0.589643	0.171877
A_24_P361158	ZNF839	chr14	0.667449	0.172044
A_21_P0010153			1.66346	0.172068
A_23_P204158	RNFT2	chr12	0.59158	0.172068
A_23_P215037	WTAP	chr6	1.5066	0.172068
A_23_P379071	FBXL13	chr7	1.55928	0.172068
A_33_P3273409	SLC35E1	chr19	1.39501	0.1721
A_23_P10870	DOLK	chr9	0.602874	0.172184
A_33_P3374210	MKI67	chr10	2.36596	0.172184
A_23_P13364	NUCB2	chr11	0.754678	0.172456
A_21_P0000591	SNORA70F	chr2	1.30992	0.173537
A_24_P186216	PDS5A	chr4	1.55792	0.173582
A_24_P40551	BEX4	chrX	0.439279	0.173582
A_33_P3286002	VKORC1		1.54992	0.173653
A_23_P396626	SYNRG	chr17	0.829475	0.173758
A_33_P3602006	ADAT2	chr6	1.54106	0.173758
A_33_P3334548	BZW1	chr2	1.27988	0.173785
A_33_P3331641	ZNF503-AS2	chr10	2.78604	0.173895
A_33_P3219454			1.69738	0.173981
A_24_P210675	NDE1	chr16	1.6507	0.174
A_33_P3279798	ATP5S	chr14	0.628817	0.174222
A_23_P143551	ATP6V1E1	chr22	0.664127	0.174317
A_23_P37191	PSMB5	chr14	0.774242	0.174317
A_23_P83714	ZNF707	chr8	1.27294	0.174317
A_32_P88905			0.711556	0.174317
A_21_P0013723	MGC21881	chr9	0.574808	0.174522
A_23_P110345	CHIC2	chr4	1.41916	0.174522
A_23_P404094	THAP7-AS1	chr22	0.626302	0.174522
A_23_P49768	MRPL27	chr17	0.808076	0.174522
A_23_P500501	FGFR3	chr4	3.46087	0.174522
A_24_P118196	GXYLT2	chr3	2.85046	0.174522
A_24_P48587	PSENEN	chr19	0.758701	0.174522
A_32_P169505	KIAA2022	chrX	0.298182	0.174522
A_33_P3230339	TTF1	chr9	0.716735	0.174522
A_33_P3240702	RBBP8	chr18	1.48424	0.174522
A_33_P3325349	TSPAN5	chr4	2.65353	0.174522
A_33_P3571254	MINOS1P1		0.567986	0.174522
A_23_P323180	HOXD3	chr2	4.56277	0.17481
A_23_P103703	HSPB7	chr1	0.281151	0.174843
A_32_P186138	TSTD3	chr6	0.655986	0.175121
A_23_P65157	COX17	chr3	0.617403	0.175176
A_24_P192627	MLLT3	chr9	0.388852	0.175176
A_33_P3255329	ACACB		0.581429	0.175176
A_19_P00319525	TSTD3	chr6	0.625142	0.175191
A_21_P0000470	SNORD12B	chr20	1.62727	0.175191
A_21_P0012274			2.44263	0.175191
A_23_P26854	ARHGAP44	chr17	0.225467	0.175191
A_23_P27515	PLD3	chr19	0.655429	0.175191
A_23_P375	CDCA8	chr1	2.70776	0.175191
A_23_P501831	FAXDC2	chr5	0.553542	0.175191
A_33_P3293180	FAM95B1		0.656449	0.175191
A_33_P3410284	DOCK9		0.523499	0.175191
A_21_P0003595	XLOC_003501		1.34898	0.175607
A_21_P0011296	XLOC_014512		1.40637	0.175607
A_23_P47682	NRIP3	chr11	1.81412	0.175607
A_23_P81973	HSD17B8	chr6	0.583844	0.175607
A_24_P341677			1.53098	0.175607
A_33_P3247599	ZNF805	chr19	1.38661	0.175607
A_33_P3326927	ZNF19	chr16	0.767977	0.175607
A_33_P3327270	TMED7-TICAM2	chr5	1.52172	0.175607
A_23_P102731	SMOX	chr20	2.09145	0.175625
A_23_P65789	MCTP2	chr15	1.75843	0.175625
A_33_P3713035	LOC221814		1.50646	0.175625
A_21_P0007544			0.593084	0.176264
A_24_P67534	SMIM10	chrX	0.411732	0.176285
A_33_P3239736	WDR44	chrX	0.756322	0.176285
A_33_P3286387	EHMT1	chr9	0.745414	0.176285
A_24_P246173	MYO9B	chr19	1.38566	0.176336
A_33_P3390731	AKTIP	chr16	0.732512	0.176468
A_23_P56288	LENG8	chr19	1.21344	0.177164
A_33_P3402500	TMEM14C	chr6	0.818061	0.177164
A_23_P162300	IRAK3	chr12	2.58476	0.177313
A_23_P210379	ARFGAP1	chr20	1.41877	0.177313
A_23_P35576	ZNF518A	chr10	0.757826	0.177313
A_23_P416142	DLG1	chr3	0.742463	0.177313
A_24_P108242	GOSR2	chr17	0.772407	0.177313
A_24_P245815	ASPHD2	chr22	0.500147	0.177313
A_32_P104518	LINC00476	chr9	0.621231	0.177313
A_33_P3226610	PSIP1	chr9	0.55893	0.177313
A_33_P3231923			1.48259	0.177313
A_33_P3248035	ZNF577		0.587751	0.177313
A_33_P3257708	APOA1BP	chr1	0.713381	0.177313
A_33_P3331085	SEC24A	chr5	1.48475	0.177313
A_33_P3349776	LSM14B	chr20	1.38327	0.177313
A_33_P3376954	XLOC_014512		0.740759	0.177313
A_33_P3410093	LTA4H	chr12	0.734964	0.177313
A_33_P3676746	YLPM1	chr14	0.655568	0.177313
A_21_P0000375	SNORD19	chr3	1.3296	0.177511
A_33_P3250840	NIPA1	chr15	0.63933	0.177511
A_23_P252740	DSCC1	chr8	1.71685	0.177669
A_23_P327022	MDFIC	chr7	1.68871	0.177669
A_32_P114284	IKZF2	chr2	0.25655	0.177669
A_33_P3365805	CLN5	chr13	0.585272	0.177669
A_33_P3387455	SFMBT2	chr10	1.60702	0.177669
A_19_P00319503			1.97635	0.177905
A_23_P115636	TRDMT1	chr10	0.673663	0.177905
A_23_P202269	ANK3	chr10	0.142779	0.177905
A_23_P20558	CDC37L1	chr9	0.657403	0.177905
A_23_P257578	SRA1	chr5	0.694657	0.177905
A_23_P257795	NDUFA2	chr5	0.761978	0.177905
A_23_P351734	NPHP4	chr1	1.37026	0.177905
A_23_P424269	LOC101928170		0.67817	0.177905
A_23_P95130	SLC37A3	chr7	1.39169	0.177905
A_23_P99632	RNF31	chr14	0.737341	0.177905
A_24_P15765	RPS7P5	chr1	1.49604	0.177905
A_24_P299996	SHQ1	chr3	1.30845	0.177905
A_24_P60972	TSTD2	chr9	0.728225	0.177905
A_32_P26376	POGLUT1	chr3	0.78269	0.177905
A_33_P3290562	GLI3	chr7	1.42588	0.177905
A_33_P3348234			0.279777	0.177905
A_33_P3382860	RND2	chr17	0.559618	0.177905
A_21_P0001100			1.46317	0.177917
A_23_P48585	SALL2	chr14	0.549608	0.17803
A_21_P0009711	CEBPA-AS1	chr19	0.327624	0.178523
A_33_P3334575	XLOC_014512		1.30263	0.178523
A_33_P3351207	MGC21881	chr9	0.568516	0.178638
A_19_P00806320	ARPC2	chr2	0.622114	0.17878
A_23_P21485	PID1	chr2	0.230572	0.17878
A_33_P3782529	LOC553103		0.407467	0.17878
A_23_P233	FMO5	chr1	0.415652	0.179273
A_23_P3204	MAPK6	chr15	1.38768	0.179273
A_23_P308673	TAOK2	chr16	1.34724	0.179317
A_23_P47497	MRPL16	chr11	0.776481	0.179317
A_24_P551028	SPOPL	chr2	0.84689	0.179317
A_32_P167791	ST13	chr22	0.775492	0.179317
A_33_P3290672	SELT	chr3	0.641559	0.179317
A_23_P41948	SPDL1	chr5	1.68428	0.179542
A_24_P87931	APOL1	chr22	0.44481	0.179542
A_23_P411612	SPRYD4	chr12	0.658238	0.179643
A_24_P324011	KCTD2	chr17	0.805286	0.179643
A_19_P00315528			0.535946	0.179657
A_23_P55477	ADORA2B	chr17	3.53663	0.179657
A_23_P3368	FURIN	chr15	1.70035	0.179835
A_33_P3369079	CHKB-AS1	chr22	0.509189	0.179835
A_33_P3301219	FAM27A		0.447352	0.17984
A_23_P42198	HIST1H3G	chr6	1.34794	0.180409
A_33_P3358403	DNLZ	chr9	0.576882	0.180531
A_23_P257091	NUP214	chr9	0.749842	0.180594
A_23_P76901	PLEKHG3		1.73899	0.180594
A_33_P3358233	NES	chr1	0.543246	0.180594
A_23_P218784	DDX17	chr22	0.558658	0.180888
A_23_P56529	AAMP	chr2	0.714434	0.180888
A_24_P6030	SMIM11		0.667481	0.180888
A_32_P149251	DNAJC18	chr5	0.635082	0.180888
A_33_P3395321	HN1	chr17	1.88141	0.180888
A_33_P3209254	RPS16P5	chr6	1.61568	0.180905
A_24_P128683	CNPPD1	chr2	0.779387	0.180918
A_23_P112406	GTF3C5	chr9	0.721167	0.18095
A_19_P00317897			0.67241	0.180984
A_23_P48936	SMAD3	chr15	1.76653	0.181036
A_33_P3420426	DCAF13P3	chr15	1.38485	0.181036
A_23_P11295	CMC4	chrX	0.792844	0.181166
A_23_P201238	SNX27	chr1	0.74617	0.18138
A_21_P0009758	XLOC_013291		1.29604	0.181584
A_23_P156620	ZNF184	chr6	1.45911	0.181701
A_23_P500333	SSBP3	chr1	1.59382	0.181786
A_32_P36235	IER2	chr19	1.63252	0.181924
A_23_P216766	ISCA1	chr9	0.655639	0.181945
A_23_P306215	FAM84A	chr2	0.315115	0.181945
A_21_P0010721	LINC00623		0.552259	0.181972
A_24_P341187	GBA2	chr9	0.563894	0.181972
A_32_P180971	LOC728323		0.722174	0.182134
A_21_P0000186	C19orf82		0.645409	0.182811
A_21_P0000379	SNORD67	chr11	1.63159	0.182811
A_21_P0005352	XLOC_005968		0.690192	0.182811
A_23_P14769	FES	chr15	1.5584	0.182811
A_24_P139901	GYPC	chr2	1.48842	0.182811
A_24_P380919	HNRNPK	chr9	0.850993	0.182811
A_24_P880043	PCGF5	chr10	0.384258	0.182811
A_33_P3331426	FLJ37786		1.51809	0.183028
A_19_P00812502	LOC441204		0.476011	0.183466
A_23_P122532	C6orf47	chr6	0.791672	0.183466
A_24_P360206	PCDHA11	chr5	0.306765	0.183466
A_21_P0007546			0.615694	0.18364
A_23_P118002	UQCRC2	chr16	0.618262	0.18364
A_23_P408768	DOT1L	chr19	1.50658	0.18364
A_24_P356601	HEXIM1	chr17	0.532194	0.18364
A_32_P221799	HIST1H2AM	chr6	2.85433	0.18364
A_21_P0011951	XLOC_014512		2.06835	0.183772
A_23_P2181	CYB5R2	chr11	2.43849	0.183772
A_23_P37949	THOC6	chr16	1.33855	0.183997
A_23_P362046	TEX30	chr13	1.40098	0.184132
A_24_P119131	TMEM120B	chr12	1.42211	0.184205
A_32_P138004	FAM45A	chr10	1.46691	0.18455
A_23_P160537	AUNIP	chr1	2.21445	0.184585
A_23_P166929	SERPINI1	chr3	0.39211	0.184585
A_33_P3316073	INTS6	chr13	0.617276	0.184585
A_24_P229164	HIP1R	chr12	1.75667	0.184693
A_23_P154199	PPP1R7	chr2	0.782576	0.184746
A_23_P213754	PAIP2	chr5	0.774728	0.184746
A_23_P392076	STRN3	chr14	0.733363	0.184746
A_23_P70398	VEGFA	chr6	3.0012	0.184746
A_23_P127088	CUEDC2	chr10	0.773364	0.185016
A_33_P3272948	C17orf107	chr17	2.48265	0.185016
A_21_P0013523	LOC100506365		0.705204	0.185016
A_23_P107166	ACBD4	chr17	0.73692	0.185016
A_23_P146294	EFCAB1	chr8	2.48497	0.185016
A_23_P218068	PLEKHA5	chr12	0.666314	0.185016
A_23_P411922	PRPF40B	chr12	0.673238	0.185016
A_23_P46964	HIF1AN	chr10	0.713221	0.185016
A_23_P5831	HPCAL1	chr2	2.27422	0.185016
A_24_P21447	SURF6	chr9	0.692867	0.185016
A_33_P3280400	MGC72080	chr7	1.92317	0.185016
A_33_P3821660	RABL6	chr9	0.726065	0.185016
A_23_P23728	SV2A	chr1	0.694978	0.185096
A_33_P3335233	HKDC1	chr10	1.34517	0.185096
A_23_P46378	PIGV	chr1	0.7221	0.185982
A_33_P3399765			1.26753	0.186087
A_23_P145247	ZSCAN26	chr6	0.733201	0.186087
A_32_P91042	LOC100129034	chr9	0.531473	0.186087
A_33_P3404729			0.331006	0.186087
A_33_P3410584			0.509038	0.186119
A_23_P315286	R3HDM4	chr19	1.14947	0.186509
A_23_P388993	ZC3H12C	chr11	0.245485	0.186509
A_23_P75800	RAB3IL1	chr11	1.46896	0.186509
A_33_P3281408	YPEL5	chr2	0.779676	0.186509
A_33_P3285868	CYGB	chr17	1.769	0.186509
A_21_P0006347	XLOC_007348		0.63682	0.186649
A_24_P67929	KANSL2	chr12	1.399	0.186649
A_33_P3666884	PNPLA7	chr9	0.470161	0.186649
A_24_P261929	IFI27L1	chr14	0.687595	0.186706
A_24_P200854	HOXA2	chr7	0.528591	0.18692
A_21_P0009757	XLOC_013290		1.30196	0.187133
A_33_P3360753	KCNQ2		1.40588	0.187249
A_23_P139547	TUBA1A	chr12	1.25972	0.187259
A_23_P171132	EDA2R	chrX	0.600437	0.18727
A_23_P361049	MYO1B	chr2	3.54065	0.18727
A_23_P395075	KDM3A	chr2	1.65146	0.18727
A_24_P110062	PTPMT1	chr11	0.750042	0.18727
A_19_P00807057	TUG1	chr22	0.736632	0.187278
A_21_P0001153	LOC100131564	chr1	0.612629	0.187442
A_23_P101281	ZNF587	chr19	1.2583	0.187442
A_23_P266	PIN1P1	chr1	0.779247	0.187442
A_33_P3323448	HM13	chr20	1.37404	0.187442
A_33_P3381483	ZNF331	chr19	1.54018	0.187442
A_23_P216693	MLLT3	chr9	0.403937	0.187554
A_23_P339098	SLC35F2	chr11	3.47461	0.187554
A_33_P3369058	LRRK2	chr12	0.435797	0.187654
A_23_P215875	DCAF13	chr8	1.36107	0.187809
A_33_P3243175	PNPO	chr17	0.639802	0.187809
A_21_P0005689			1.63286	0.188262
A_21_P0008753	XLOC_011518		1.46295	0.188262
A_21_P0011560	XLOC_014512		1.38795	0.188262
A_21_P0013852	ARMCX4	chrX	0.638293	0.188262
A_21_P0014824			1.65492	0.188262
A_23_P105664	CCDC59	chr12	1.20041	0.188262
A_23_P126103	CTH	chr1	1.73354	0.188262
A_23_P133227	HARS	chr5	0.80346	0.188262
A_23_P171359	WDR44	chrX	0.794247	0.188262
A_23_P5611	RIF1	chr2	1.2793	0.188262
A_23_P68106	TMSB10	chr2	1.65824	0.188262
A_23_P94591	TMEM141	chr9	0.699635	0.188262
A_23_P99452	BRCA2	chr13	1.67008	0.188262
A_24_P184445	MMP19	chr12	1.91239	0.188262
A_24_P356453	COA3	chr17	0.820114	0.188262
A_33_P3216601	FHIT	chr3	0.667466	0.188262
A_33_P3217218	AGPAT5	chr8	1.7234	0.188262
A_33_P3319281	ANO7		1.54023	0.188262
A_33_P3408221	SEC14L1P1	chr11	0.818368	0.188262
A_23_P41327	LYAR	chr4	1.35424	0.188283
A_23_P434900	HN1L	chr16	1.42193	0.188283
A_19_P00319050			1.93476	0.188296
A_19_P00320132	JPX	chrX	0.74585	0.188296
A_21_P0010048	XLOC_013773		1.34117	0.188296
A_23_P113634	CBFB	chr16	1.23446	0.188296
A_23_P123071	CAV2	chr7	0.299001	0.188296
A_23_P149206	B4GALT2	chr1	1.78177	0.188296
A_23_P345564	OPRL1	chr20	1.78433	0.188296
A_23_P361544	CES4A	chr16	0.24887	0.188296
A_24_P191781	PARM1	chr4	0.281788	0.188296
A_24_P382026	MIF4GD	chr17	0.697035	0.188296
A_33_P3211520	SNAP47	chr1	0.7335	0.188296
A_33_P3252834	PHLDA3	chr1	0.516015	0.188296
A_33_P3259801	TMEM189	chr20	1.56027	0.188296
A_33_P3282688	LOC100130027		1.46366	0.188296
A_33_P3346348	TBC1D31	chr8	1.53714	0.188296
A_33_P3268868			0.480474	0.188678
A_33_P3240507	KCTD12	chr13	0.461267	0.18876
A_23_P135164	UAP1L1	chr9	1.66774	0.189027
A_23_P75288	ATAD1	chr10	0.712476	0.189269
A_33_P3394140	ZMIZ1-AS1	chr10	2.12833	0.189272
A_23_P11843	LRRN2	chr1	2.80454	0.189296
A_23_P143120	ADAM17	chr2	1.28509	0.189296
A_23_P305938	ZNF75D	chrX	0.80362	0.189296
A_23_P55682	ZSCAN18	chr19	0.455521	0.189296
A_23_P65584	COQ6	chr14	0.692829	0.189296
A_24_P132950	NAP1L4	chr11	0.842764	0.189296
A_24_P257348	ARL6IP5	chr3	0.67907	0.189344
A_33_P3337144	ZNF704	chr8	0.498064	0.189344
A_24_P399230	WFIKKN2	chr17	0.375137	0.189702
A_24_P374427	ZDHHC21	chr9	0.690259	0.18979
A_23_P67198	CPAMD8	chr19	2.16553	0.190052
A_21_P0013085			1.69995	0.190748
A_23_P207879	CARD14	chr17	2.06902	0.190877
A_19_P00320597	LOC643733	chr11	0.535939	0.190893
A_24_P921155	C3orf17	chr3	0.746549	0.190893
A_33_P3413927	VEZT	chr12	0.770282	0.190998
A_19_P00322992			1.8468	0.191186
A_19_P00329806	HOTAIR	chr12	2.95033	0.191186
A_19_P00800114	HIGD1A	chr3	0.590078	0.191186
A_21_P0000087	MCPH1	chr8	1.38218	0.191186
A_21_P0010355			1.73665	0.191186
A_23_P122197	CCNB1	chr5	2.29517	0.191186
A_23_P214091	LYPLA1	chr8	1.30941	0.191186
A_23_P252283	RNF135	chr17	1.28587	0.191186
A_23_P319583	RIMS3	chr1	0.463451	0.191186
A_23_P385500	RNF166	chr16	1.42835	0.191186
A_23_P5089	ATP5D	chr19	0.724894	0.191186
A_23_P53530	MTERFD3	chr12	0.71021	0.191186
A_23_P89410	BECN1	chr17	0.846916	0.191186
A_24_P168760	GTPBP1	chr22	0.635263	0.191186
A_24_P287780	CHMP1A	chr16	1.25245	0.191186
A_24_P334640	PAQR8	chr6	0.547045	0.191186
A_32_P180315	CCDC180	chr9	0.635928	0.191186
A_33_P3223660	LINC00476	chr9	0.68054	0.191186
A_33_P3267865			0.386514	0.191186
A_33_P3285639	TSGA10	chr2	0.439407	0.191186
A_33_P3301095			1.43304	0.191186
A_33_P3368139	MAP3K1	chr5	1.47002	0.191186
A_33_P3396492	CDH24	chr14	1.30691	0.191186
A_23_P145114	GCLC	chr6	1.51047	0.191273
A_21_P0000823	PAXBP1-AS1	chr21	0.607658	0.191277
A_21_P0006675			0.693029	0.191277
A_21_P0009140			0.490479	0.191277
A_23_P124570	FER	chr5	0.664131	0.191277
A_23_P133236	PCDHB14	chr5	0.394768	0.191277
A_23_P144096	CISH	chr3	0.460994	0.191277
A_23_P156310	SKP2	chr5	1.49376	0.191277
A_23_P166280	ICOSLG		2.19782	0.191277
A_23_P20752	CDK20	chr9	0.415205	0.191277
A_23_P31315	CBX3	chr7	1.3792	0.191277
A_23_P3312	ISLR	chr15	2.34744	0.191277
A_23_P345460	PLEKHG4		2.06307	0.191277
A_23_P37424	SPATA5L1	chr15	1.38698	0.191277
A_23_P411953	PYGO2	chr1	0.776785	0.191277
A_23_P65208	ZMYM5	chr13	1.41328	0.191277
A_23_P65518	DACT1	chr14	0.4383	0.191277
A_24_P127021	ST13	chr22	0.727696	0.191277
A_24_P86993	JAM3	chr11	0.440702	0.191277
A_32_P184796	RPLP0	chr12	1.42519	0.191277
A_33_P3231110	USP3	chr15	1.4645	0.191277
A_21_P0008051			1.64874	0.191375
A_21_P0014312	LOC100507303		1.5842	0.191375
A_33_P3257513	FAT3	chr11	0.568713	0.191375
A_33_P3271925	ARFGEF2	chr20	1.28918	0.191375
A_33_P3420442	CDK20	chr9	0.400336	0.191423
A_23_P94494	TLE4	chr9	0.621816	0.19149
A_23_P140614	GOLGA8O	chr15	0.577154	0.191547
A_21_P0012078	MIR4435-1HG	chr2	1.84031	0.191625
A_23_P200829	SRGAP2	chr1	1.56912	0.191625
A_23_P101950	MDH1	chr2	0.746332	0.191715
A_23_P143692	SH3BP1	chr22	1.32602	0.191832
A_33_P3410700	ATP8		0.67561	0.191832
A_21_P0011533			0.592806	0.191881
A_21_P0013755	FAM3C	chr7	1.59267	0.191881
A_23_P128991	SLIRP	chr14	0.7306	0.191881
A_23_P159237	GPR20	chr8	0.340392	0.191881
A_23_P164797	ZNF580	chr19	0.692863	0.191881
A_23_P256694	MCM3AP-AS1	chr21	0.569802	0.191881
A_23_P256724	TNFRSF10C	chr8	0.384411	0.191881
A_23_P32707	ESPL1	chr12	2.68349	0.191881
A_23_P396867	HM13	chr20	1.28573	0.191881
A_23_P65674	TMOD3	chr15	1.45628	0.191881
A_23_P81241	NDFIP1	chr5	0.828789	0.191881
A_23_P8380	C7orf49	chr7	0.676345	0.191881
A_33_P3222917	CD276	chr15	1.56049	0.191881
A_33_P3280531	CRAT	chr9	0.648351	0.191881
A_33_P3289705	GOLGB1	chr3	0.705936	0.191881
A_33_P3363933	FCRL6	chr1	0.411108	0.191881
A_33_P3368014	HVCN1	chr12	1.63509	0.191881
A_33_P3388983	C5orf56		0.613083	0.191881
A_23_P158024	DCTN3	chr9	0.699383	0.192062
A_23_P4919	KDELR1	chr19	1.16876	0.192062
A_33_P3262541	ADAMTSL2	chr9	0.349706	0.192062
A_33_P3308105	GGH	chr8	2.15161	0.192062
A_33_P3384667	DCAF5	chr14	0.733745	0.192201
A_23_P79978	SLC24A3	chr20	0.284408	0.192434
A_21_P0014631	LOC101929787		0.285698	0.193105
A_23_P155376	CRELD1	chr3	0.658954	0.193272
A_23_P23639	MCOLN2	chr1	2.49632	0.193634
A_33_P3878772	JAK2	chr9	0.634198	0.193928
A_23_P119196	KLF2	chr19	1.83147	0.194111
A_19_P00327354	LINC00963		0.631349	0.194225
A_21_P0002205	XLOC_001448		1.68417	0.194225
A_23_P112397	FBXW5	chr9	0.651293	0.194225
A_23_P200874	CEP85	chr1	1.44943	0.194225
A_23_P202104	PPIF	chr10	1.65919	0.194225
A_23_P216402	UCK1	chr9	0.721387	0.194225
A_23_P259521	WDR41	chr5	1.36228	0.194225
A_23_P36888	PCED1B	chr12	0.3731	0.194225
A_23_P501795	MED22	chr9	0.721291	0.194225
A_23_P67339	RCN3	chr19	2.41878	0.194225
A_23_P94461	FSD1L	chr9	0.686597	0.194225
A_24_P47467	TMEM109	chr11	0.780502	0.194225
A_33_P3276207	NXPE3	chr3	0.572094	0.194225
A_33_P3278407	MLLT4	chr6	1.6175	0.194225
A_33_P3305851	SELT	chr3	0.624359	0.194225
A_33_P3393650	PLEKHA5	chr12	0.673788	0.194254
A_23_P303155	TMEM87B	chr2	1.34462	0.19435
A_33_P3599591	PAPPA	chr9	0.381279	0.19435
A_23_P130352	KCTD1	chr18	0.269036	0.194416
A_21_P0000629	SARS	chr1	1.48182	0.19448
A_23_P163117	C14orf169	chr14	0.749326	0.194561
A_23_P62081	SCG5	chr15	0.27394	0.194561
A_23_P11025	ZNF185	chrX	1.62952	0.194875
A_23_P133956	KIFC1	chr6	2.91935	0.195769
A_23_P126888	KIF21B	chr1	0.580933	0.196026
A_19_P00810043	FLJ38717		0.693461	0.196166
A_21_P0010562	LOC388692		0.511952	0.196166
A_21_P0012508	LOC201651		1.55774	0.196166
A_21_P0014744	LOC100287049		0.646139	0.196166
A_23_P104876	SPA17	chr11	0.559887	0.196166
A_23_P133345	CLINT1	chr5	1.1905	0.196166
A_23_P165180	RFXANK	chr19	1.32496	0.196166
A_23_P170901	PACRG	chr6	0.40467	0.196166
A_23_P214681	PPARD	chr6	1.40289	0.196166
A_23_P217737	ATP7A	chrX	0.767848	0.196166
A_23_P257583	DENND2A	chr7	2.08505	0.196166
A_23_P30338	CCNH	chr5	0.661859	0.196166
A_23_P42802	PDIA4	chr7	1.50013	0.196166
A_24_P124973	NDNL2	chr15	0.825677	0.196166
A_24_P345209	DYRK3	chr1	1.34381	0.196166
A_24_P481375	LOC100131564	chr1	0.689038	0.196166
A_24_P56240	CPNE8	chr12	1.56247	0.196166
A_24_P914940	MEF2BNB	chr19	0.719735	0.196166
A_24_P98555	FAM45A	chr10	1.44348	0.196166
A_33_P3245412	TRMT10B	chr9	0.72023	0.196166
A_33_P3254606	WDR62	chr19	1.78908	0.196166
A_33_P3296479	APP	chr21	0.7112	0.196166
A_33_P3304212	PLEKHG3		1.7137	0.196166
A_33_P3350413	SVIL		1.65571	0.196166
A_33_P3391375	LANCL3	chrX	1.37619	0.196166
A_23_P23783	MYOC	chr1	5.26062	0.196227
A_23_P28015	ZNF558	chr19	1.31608	0.196227
A_24_P924862	RAPH1	chr2	1.38486	0.196227
A_33_P3263824	MRPL43	chr10	0.77708	0.196227
A_33_P3312509	ADAMTSL2	chr9	0.335635	0.196416
A_24_P860703	SNHG17	chr20	1.53132	0.196841
A_21_P0014456			1.69232	0.197736
A_23_P396777	PCGF3	chr4	1.51643	0.197736
A_33_P3225327	ATP13A3	chr3	1.41828	0.197736
A_33_P3248629	DENND2A		2.39312	0.19775
A_24_P602871	SAMD5	chr6	0.437207	0.19789
A_21_P0011348	LOC283683	chr15	0.290315	0.198001
A_23_P427760	PIWIL4	chr11	1.85859	0.198212
A_23_P50455	POLD1	chr19	1.48044	0.198212
A_33_P3351851	HIST1H4L	chr6	1.7068	0.198212
A_23_P8571	SRCRB4D	chr7	1.85252	0.198352
A_32_P22338	PDCD6IP	chr3	0.744496	0.19853
A_21_P0000197	HIST1H2AG	chr6	2.63905	0.198618
A_23_P163380	MTHFS	chr15	1.28391	0.198755
A_24_P67988	FRMD8	chr11	1.4902	0.198755
A_23_P208389	AXL	chr19	0.460604	0.198786
A_33_P3215059	NSMCE1	chr16	0.796702	0.198786
A_23_P31532	ZC3HAV1L	chr7	1.44864	0.199067
A_19_P00315550	LOC400043	chr12	0.452331	0.199184
A_21_P0012050			1.32134	0.199184
A_23_P14284	VTI1B	chr14	0.737026	0.199184
A_33_P3840512	SLC25A15	chr13	1.34697	0.199184
A_21_P0011552			0.593615	0.199381
A_21_P0000221	SNORD32A	chr19	1.49267	0.199672
A_24_P605190	PGGT1B	chr5	0.784182	0.199672
A_33_P3545065	SH3GL1P1	chr17	1.16324	0.199672
A_33_P3799936	ARHGEF10L	chr1	1.4826	0.199672
A_33_P3225011			1.7301	0.199751
A_21_P0012148	XLOC_014512		1.38519	0.200079
A_23_P27075	GABARAP	chr17	0.785281	0.200079
A_23_P42975	PRKAR2B	chr7	0.617289	0.200079
A_23_P68610	TPX2	chr20	3.15879	0.200084
A_19_P00318142	FENDRR	chr16	0.442888	0.200097
A_21_P0012080			2.1593	0.200097
A_23_P140328	NEMF	chr14	0.81751	0.200097
A_23_P157809	PTGR1	chr9	0.584915	0.200097
A_23_P218434	ZNF226	chr19	0.681057	0.200097
A_23_P327698	LMBRD2	chr5	0.720799	0.200097
A_23_P42322	COL11A2	chr6	1.841	0.200097
A_23_P55251	ITGA3	chr17	0.457756	0.200097
A_23_P90172	PPP1R15A	chr19	1.76006	0.200097
A_24_P227091	KIF11	chr10	2.38684	0.200097
A_24_P32085	MOB3B	chr9	0.362303	0.200097
A_24_P941038	VSTM4	chr10	1.53717	0.200097
A_24_P945113	ACVRL1	chr12	1.93539	0.200097
A_32_P163089	C12orf75	chr12	1.89465	0.200097
A_32_P231617	TM4SF1	chr3	2.415	0.200097
A_33_P3224157	STRADA	chr17	0.73118	0.200097
A_33_P3333317	OPTN	chr10	0.571831	0.200097
A_33_P3394727	KHDRBS3	chr8	0.246561	0.200097
A_33_P3395605	TMEM119	chr12	4.86846	0.200097
A_33_P3412613	TMPO	chr12	1.49041	0.200097
A_33_P3421365	ZNF169	chr9	0.752451	0.200097
A_33_P3423949	CBX2	chr17	2.44082	0.200097
A_33_P3783235			1.65064	0.200097
A_23_P77818	ATP5H	chr17	0.800532	0.200172
A_19_P00330048	XLOC_009628		0.709055	0.200245
A_21_P0012208	XLOC_014512		0.52593	0.200245
A_33_P3376239	KMT2E	chr7	1.1819	0.200245
A_33_P3413958	LOC100509541		2.40423	0.200245
A_24_P194688	MICU3	chr8	0.327707	0.200382
A_24_P42501	ACOT9	chrX	1.28738	0.200382
A_33_P3351559	ETNK1	chr12	1.21042	0.200452
A_21_P0000385	SNORD88C	chr19	1.43965	0.200955
A_23_P92281	GTPBP8	chr3	0.78107	0.200955
A_33_P3364646	RASGEF1B	chr4	0.431221	0.201013
A_33_P3347707	NOVA2	chr19	0.442085	0.201123
A_21_P0014652			0.747781	0.201342
A_33_P3358099	CD300E	chr17	1.50796	0.201373
A_24_P932016	HUWE1	chrX	0.837655	0.201957
A_33_P3269678	MIR4435-1HG	chr2	1.83259	0.201957
A_23_P167040	PDIA5	chr3	1.67303	0.202122
A_33_P3216053	XLOC_014512		0.429929	0.202162
A_33_P3248842	KHDC1	chr6	2.08899	0.202162
A_33_P3386156	CELF5	chr19	1.38326	0.202162
A_24_P283288	MAPK14	chr6	1.28052	0.202245
A_21_P0014350			0.570827	0.202343
A_23_P102122	ARPC2	chr2	0.665226	0.202343
A_23_P102202	MSH6	chr2	1.41291	0.202343
A_21_P0010588	XLOC_014512		0.547918	0.202405
A_24_P125690	MRPL34	chr19	0.789233	0.202405
A_33_P3292540	CDKN2C	chr1	1.77034	0.202405
A_23_P131365	NDUFS1	chr2	0.825305	0.20251
A_21_P0012831	DOCK9	chr13	0.466633	0.20263
A_23_P154507	ITGB1BP1	chr2	1.26644	0.20263
A_23_P157109	ADCYAP1R1	chr7	2.27081	0.20263
A_24_P137376	ATP2C1	chr3	0.744837	0.20263
A_23_P331895	TTYH3	chr7	1.4109	0.20268
A_23_P87082	ROBO3	chr11	2.00143	0.202835
A_24_P394533	NEU1	chr6	1.37824	0.202954
A_21_P0001018	LINC00623		0.570209	0.203213
A_23_P112135	TRAM1	chr8	1.29873	0.203213
A_23_P138507	CDK1	chr10	3.06276	0.203213
A_23_P157726	DENND4C	chr9	0.694844	0.203213
A_23_P7636	PTTG1	chr5	2.80739	0.203213
A_24_P361006	NDUFA9	chr12	0.823968	0.203213
A_24_P85181	ZFYVE20	chr3	0.772676	0.203213
A_24_P921477	METTL23	chr17	0.798118	0.203213
A_33_P3231833			1.76458	0.203213
A_33_P3296707	FAM127C	chrX	0.592838	0.203213
A_33_P3369317	DNAJB5	chr9	0.445518	0.203213
A_33_P3370890	FAM229B	chr6	0.570816	0.203213
A_33_P3391339			2.52139	0.203213
A_24_P88921	XPC	chr3	0.738351	0.203633
A_23_P215883	NCALD	chr8	0.365896	0.203785
A_23_P31671	UQCRB	chr8	0.755113	0.203785
A_21_P0011604	AMZ2P1	chr17	0.795263	0.20381
[truncated: 23,674 more rows]
